# Supplementary material for: Performance and usability of cardiometabolic point of care devices in Nepal: A prospective, quantitative, accuracy study
Source: PLOS Glob Public Health. 2024 Oct 3;4(10):e0003760. doi: 10.1371/journal.pgph.0003760 (PMC11449279; doi:10.1371/journal.pgph.0003760)
Supplement: S1 Dataset — (XLSX) [file pgph.0003760.s002.xlsx]

## Sheet: Legend
LEGEND
Variable	Description	Val_text
Participant ID	Unique Participant ID number
Protocol ID	Protocol ID number
Participant Status	Availability of the Participant
CRF Version ID_E1_C1	Case Report Form: Eligibility Assessment Form version
STUDYID_CALC_E1_C1	Study Identification number on CRF Eligibility Assessment Form
SITE_ID_CALC_E1_C1	Site Identification number on CRF Eligibility Assessment Form
SUBJECT_N_CALC_E1_C1	Subject number
STUDY_OID_E1_C1	Study Identification number on CRF Eligibility Assessment Form
SITE_ID_E1_C1	Site Identification number on CRF Eligibility Assessment Form
Country_E1_C1	Name of the sites
ELIG_DAT_E1_C1	Date of the CRF Eligibility Assessment Form
ELIG1_E1_C1	≥ 20 years of age	1=Yes|0=No
ELIG2_E1_C1	Attending the Dhulabari PHC facility or Kakarvitta health post in the context of the KHDC program	1=Yes|0=No
ELIG3_E1_C1	Willing to provide the required amount of blood?	1=Yes|0=No
ELIG4_E1_C1	Result Haemoglobin (Hb) Level:	1=Hb levels ≥ 8 g/dL|2=Hb levels < 8 g/dL
HB_RES_E1_C1	Hb Result
TOTAL_ELIG_E1_C1	Eligible/Not Eligible
ELIG_YN_E1_C1	Is the participant eligible for the study?	1=Yes|0=No
IC_YN_E1_C1	Did the participant consent to be part of the study?	1=Yes|0=No
CRF Version ID_E2_C2	Case Report Form: Clinical Form version
CONS_DAT_E2_C2	Date of Consent
CONS_TIM_E2_C2	Time of Consent
GND_E2_C2	Gender	1=Male|2=Female|3=Other
GND_OTH	If Other, specify:
AGE_E2_C2	Age of participant
PRE_COND_E2_C2	Does the participant have any of these pre-existing conditions?	1=Diabetes|2=Hypertension|3=Heart failure|4=Haemoglobinopathy|5=Dyslipidaemia|6=Liver disease|7=Chronic kidney diseases|0=None|8=Other
OTH_COND_E2_C2	If other, specify what pre-existing conditions
MEDS_E2_C2	Which medications is the participant taking?	1=Blood pressure lowering medication|2=Lipid lowering medication|3=Oral antiglycaemica agents|4=Other glucose lowering medication|5=Traditional local medication (such as Hoodia, Gymnema, Aloe)|0=None|6=Other
OTH_MEDS_E2_C2	If other, specify what medications
FAST_STAT_E2_C2	Fasting status?	1=Fasting (no food or drink other than water for 8h)|2=No fasting
CRF Version ID_E3_C3	Case Report Form: Speciment collection & POC test results form version
COL_DAT_E3_C3	Date of sample collection
VEN_BL_COL_E3_C3	Venous blood collected	1=Yes, collected|0=No, not collected
COL_TIM_E3_C3	Venous blood collection Time
VOL_A_E3_C3	Sample volume: HbA1c 3 ml collected ?	1=Yes|0=No
OTH_A_E3_C3	Sample volume: If no, specify the volume
VOL_B_E3_C3	Sample volume: Glucose 3ml collected ?	1=Yes|0=No
OTH_B_E3_C3	Sample volume: If no, specify the volume
CETR_TIM_B_E3_C3	Time at Centrifugation (within 30 min from blood collection)
VOL_C_E3_C3	Sample volume: Total Cholesterol & Creatinine 4 ml collected ?	1=Yes|0=No
CETR_TIM_C_E3_C3	Time at Centrifugation (left to clot for max 30 min)
A_LOTGLUC_E3_C3	Point of Care testing - Aina Jana Care: Lot number Glucose
A_LOTHBA1C_E3_C3	Point of Care testing - Aina Jana Care: Lot number HbA1c
A_LOTCOL_E3_C3	Point of Care testing - Aina Jana Care: Lot number Total Cholesterol
A_RES_GLUC_1_E3_C3	Aina Jana Care: Glucose - Valid results after 1st attempt?	1=Yes|0=No
A_RES_HBA1C_1_E3_C3	Aina Jana Care: HbA1c - Valid results after 1st attempt?	1=Yes|0=No
A_RES_COL_1_E3_C3	Aina Jana Care: Total Cholesterol - Valid results after 1st attempt?	1=Yes|0=No
A_ERR_GLUC_1_E3_C3	Aina Jana Care: Glucose - if no : Error code of 1st attempt
A_ERR_HBA1C_1_E3_C3	Aina Jana Care: HbA1c - if no : Error code of 1st attempt
A_RES_GLUC_2_E3_C3	Aina Jana Care: Glucose - Valid results after 2nd attempt?	1=Yes|0=No
A_RES_HBA1C_2_E3_C3	Aina Jana Care: HbA1c - Valid results after 2nd attempt?	1=Yes|0=No
A_ERR_GLUC_2_E3_C3	Aina Jana Care: Glucose - if no : Error code of 2nd attempt
A_ERR_HBA1C_2_E3_C3	Aina Jana Care: HbA1c - if no: Error code of 2nd attempt
A_RES_GLUC_3_E3_C3	Aina Jana Care: Result of test for Glucose
A_RES_HBA1C_3_E3_C3	Aina Jana Care: Result of test for HbA1c
A_RES_COL_3_E3_C3	Aina Jana Care: Result of test for Total Cholesterol
A_ERR_GLUC_3_E3_C3	Aina Jana Care: two failed attempts for Glucose testing	1=Two failed attempts
A_ERR_HBA1C_3_E3_C3	Aina Jana Care: two failed attempts for HbA1c testing	1=Two failed attempts
B_LOTGLUC_E3_C3	Point of Care testing - SimplexTAS101: Lot number Glucose
B_LOTHBA1C_E3_C3	Point of Care testing - SimplexTAS101: Lot number HbA1c
B_LOTCOL_E3_C3	Point of Care testing - SimplexTAS101: Lot number Total Cholesterol
B_LOTCRAT_E3_C3	Point of Care testing - SimplexTAS101: Lot number Creatinine
B_RES_GLUC_1_E3_C3	SimplexTAS101: Glucose - Valid results after 1st attempt?	1=Yes|0=No
B_RES_HBA1C_1_E3_C3	SimplexTAS101: HbA1c - Valid results after 1st attempt?	1=Yes|0=No
B_RES_COL_1_E3_C3	SimplexTAS101: Total Cholesterol - Valid results after 1st attempt?	1=Yes|0=No
B_RES_CREAT_1_E3_C3	SimplexTAS101: Creatinine - Valid results after 1st attempt?	1=Yes|0=No
B_ERR_GLUC_1_E3_C3	SimplexTAS101: Glucose - if no: Error code of 1st attempt
B_ERR_HBA1C_1_E3_C3	SimplexTAS101: HbA1c - if no: Error code of 1st attempt
B_ERR_COL_1_E3_C3	SimplexTAS101: Total Cholesterol - if no: Error code of 1st attempt
B_ERR_CREAT_1_E3_C3	SimplexTAS101: Creatinine - if no: Error code of 1st attempt
B_RES_GLUC_2_E3_C3	SimplexTAS101: Glucose - Valid results after 2nd attempt?	1=Yes|0=No
B_RES_HBA1C_2_E3_C3	SimplexTAS101: HbA1c - Valid results after 2nd attempt?	1=Yes|0=No
B_RES_COL_2_E3_C3	SimplexTAS101: Total Cholesterol- Valid results after 2nd attempt?	1=Yes|0=No
B_RES_CREAT_2_E3_C3	SimplexTAS101: Creatinine- Valid results after 2nd attempt?	1=Yes|0=No
B_ERR_GLUC_2_E3_C3	SimplexTAS101: Glucose - if no: Error code of 2nd attempt
B_ERR_HBA1C_2_E3_C3	SimplexTAS101: HbA1c - if no: Error code of 2nd attempt
B_ERR_COL_2_E3_C3	SimplexTAS101: Total Cholesterol Glucose - if no: Error code of 2nd attempt
B_ERR_CREAT_2_E3_C3	SimplexTAS101: Creatinine - if no: Error code of 2nd attempt
B_RES_GLUC_3_E3_C3	SimplexTAS101: Result of test for Glucose
B_RES_HBA1C_3_E3_C3	SimplexTAS101: Result of test for HbA1c
B_RES_COL_3_E3_C3	SimplexTAS101: Result of test for Total Cholesterol
B_RES_CREAT_3_E3_C3	SimplexTAS101: Result of test for Creatinine
B_ERR_GLUC_3_E3_C3	SimplexTAS101: two failed attempts for Glucose testing	1=Two failed attempts
B_ERR_HBA1C_3_E3_C3	SimplexTAS101: two failed attempts for HbA1c testing	1=Two failed attempts
B_ERR_COL_3_E3_C3	SimplexTAS101: two failed attempts for total cholesterol testing	1=Two failed attempts
B_ERR_CREAT_3_E3_C3	SimplexTAS101: two failed attempts for creatinine testing	1=Two failed attempts
A_RES_GLUC_3_VAL_E3_C3	<span style="color:white">.</span>	1=<|2=>|3=N/A
A_RES_HBA1C_3_VAL_E3_C3	<span style="color:white">.</span>	1=<|2=>|3=N/A
A_RES_COL_3_VAL_E3_C3	<span style="color:white">.</span>	1=<|2=>|3=N/A
B_RES_GLUC_3_VAL_E3_C3	<span style="color:white">.</span>	1=<|2=>|3=N/A
B_RES_HBA1C_3_VAL_E3_C3	<span style="color:white">.</span>	1=<|2=>|3=N/A
B_RES_COL_3_VAL_E3_C3	<span style="color:white">.</span>	1=<|2=>|3=N/A
B_RES_CREAT_3_VAL_E3_C3	<span style="color:white">.</span>	1=<|2=>|3=N/A
CRF Version ID_E4_C4	Case Report Form: KHDC Medical Records Clinical Form version
KHDC_DAT_E4_C4	Date of review KHDC medical records
SMOKE_YN_E4_C4	Smoking	99=Not recorded|1=Yes (within 1 year), current|2=Yes, former|0=No
SMOKE_AGE_E4_C4	If yes: age of initiation
CIGAR_NUM_E4_C4	Number of cigarettes per day
CESAT_AGE_E4_C4	if former: age of cessation
SMOKE_TYPE_E4_C4	Type of smoke	1=Cigarette|2=Bidi|3=Khaini/Surti|4=Zarda|5=Ghutka|6=Others
SMOKE_TYPE_OTH	Please, specify Others
ALC_INTAKE_E4_C4	Alcohol intake	99=Not recorded|1=Once a day|2=Once a week|3=Once a month|0=No
ALC_YEARS1_E4_C4	Duration of Alcohol intake: number of years
ALC_YEARS2_E4_C4	Duration of Alcohol intake	1=> 10 years|2=1-10 years|3=< 1 year
ALC_TYPE_E4_C4	Type of Alcohol	1=Homemade|2=Branded|3=Both
HEIGHT_E4_C4	Physical Examination recoded: Height (cm)
HEIGHT_NR_E4_C4	Physical Examination height not recoded	99=Not recorded
WEIGHT_E4_C4	Physical Examination weight recoded (kg)
WEIGHT_NR_E4_C4	Physical Examination weight not recoded	99=Not recorded
BMI2_E4_C4	BMI calculation
KHDC_DIAG_E4_C4	KHDC Diagnosis	99=Not recorded|1=Chronic Kidney Disease|2=Hypertension|3=Diabetes Mellitus|4=Cardiovascular Disease|5=None
CRF Version ID_E5_C5	Case Report Form: Laboratory results form version
ANALY_DAT_E5_C5	Date of the analysis
TEST_PERF_YN_E5_C5	Performed all the tests?	1=Yes|0=No
TEST_ND	If, NO, select the type of test(s) not performed:	1=Glucose|2=HbA1|3=Total Cholesterol|4=Creatinine
TEST_ND_REAS	If, NO, Provide explanation, why the test(s) was/were not performed:	1=Samples lost|2=Materials broken|3=Other
REAS_OTH	Please, specify Other:
GLUC_VAL_E5_C5	Quantitative measurements: Value of Glucose
GLUC_U_E5_C5	Quantitative measurements: Unit of Glucose
HBA1C_VAL_E5_C5	Quantitative measurements: Value of HbA1c
HBA1C_U_E5_C5	Quantitative measurements: Unit of HbA1c
CHOL_VAL_E5_C5	Quantitative measurements: Value of Total Cholesterol
CHOL_U_E5_C5	Quantitative measurements: Unit of Total Cholesterol
CREAT_VAL_E5_C5	Quantitative measurements: Value of Creatinine
CREAT_U_E5_C5	Quantitative measurements: Unit of Creatinine
CRF Version ID_E6_C6	Case Report Form: Participant withdrawal/exclusion Form version
WDRL_DAT_E6_C6	Date of participant withdrawal
WDRL_REAS_E6_C6	Reason for withdrawal/exclusion	1=Early exclusion of participant (per protocol)|2=Recruitment target met|3=Participant refusal to continue in study|4=Other reason
WDRL_REAS_OTH	Please, specify Other reason
Participant ID
Protocol ID
Participant Status
CRF Version ID_E1_C1
STUDYID_CALC_E1_C1
SITE_ID_CALC_E1_C1
SUBJECT_N_CALC_E1_C1
STUDY_OID_E1_C1
SITE_ID_E1_C1
Country_E1_C1
ELIG_DAT_E1_C1
ELIG_TIM_E1_C1
ELIG_INIT_E1_C1
ELIG1_E1_C1
ELIG2_E1_C1
ELIG3_E1_C1
ELIG4_E1_C1
HB_RES_E1_C1
TOTAL_ELIG_E1_C1
ELIG_YN_E1_C1
IC_YN_E1_C1
CRF Version ID_E2_C2
CONS_DAT_E2_C2
CONS_TIM_E2_C2
GND_E2_C2
AGE_E2_C2
PRE_COND_E2_C2
OTH_COND_E2_C2
MEDS_E2_C2
OTH_MEDS_E2_C2
FAST_STAT_E2_C2
INITALS_E2_C2
CRF Version ID_E3_C3
COL_DAT_E3_C3
INITIALS_1_E3_C3
VEN_BL_COL_E3_C3
COL_TIM_E3_C3
INITIALS_2_E3_C3
VOL_A_E3_C3
VOL_B_E3_C3
OTH_B_E3_C3
CETR_TIM_B_E3_C3
VOL_C_E3_C3
CETR_TIM_C_E3_C3
A_LOTGLUC_E3_C3
A_LOTHBA1C_E3_C3
A_LOTCOL_E3_C3
A_RES_GLUC_1_E3_C3
A_RES_HBA1C_1_E3_C3
A_RES_COL_1_E3_C3
A_ERR_GLUC_1_E3_C3
A_ERR_HBA1C_1_E3_C3
A_RES_GLUC_2_E3_C3
A_RES_HBA1C_2_E3_C3
A_ERR_GLUC_2_E3_C3
A_ERR_HBA1C_2_E3_C3
A_RES_GLUC_3_E3_C3
A_RES_HBA1C_3_E3_C3
A_RES_COL_3_E3_C3
A_ERR_GLUC_3_E3_C3
A_ERR_HBA1C_3_E3_C3
INITIALS_3_E3_C3
B_LOTGLUC_E3_C3
B_LOTHBA1C_E3_C3
B_LOTCOL_E3_C3
B_LOTCRAT_E3_C3
B_RES_GLUC_1_E3_C3
B_RES_HBA1C_1_E3_C3
B_RES_COL_1_E3_C3
B_RES_CREAT_1_E3_C3
B_ERR_GLUC_1_E3_C3
B_ERR_HBA1C_1_E3_C3
B_ERR_COL_1_E3_C3
B_ERR_CREAT_1_E3_C3
B_RES_GLUC_2_E3_C3
B_RES_HBA1C_2_E3_C3
B_RES_COL_2_E3_C3
B_RES_CREAT_2_E3_C3
B_ERR_GLUC_2_E3_C3
B_ERR_HBA1C_2_E3_C3
B_ERR_COL_2_E3_C3
B_ERR_CREAT_2_E3_C3
B_RES_GLUC_3_E3_C3
B_RES_HBA1C_3_E3_C3
B_RES_COL_3_E3_C3
B_RES_CREAT_3_E3_C3
B_ERR_GLUC_3_E3_C3
B_ERR_HBA1C_3_E3_C3
B_ERR_COL_3_E3_C3
B_ERR_CREAT_3_E3_C3
INITIALS_4_E3_C3
A_RES_GLUC_3_VAL_E3_C3
A_RES_HBA1C_3_VAL_E3_C3
A_RES_COL_3_VAL_E3_C3
B_RES_GLUC_3_VAL_E3_C3
B_RES_HBA1C_3_VAL_E3_C3
B_RES_COL_3_VAL_E3_C3
B_RES_CREAT_3_VAL_E3_C3
CRF Version ID_E4_C4
KHDC_DAT_E4_C4
SMOKE_YN_E4_C4
SMOKE_AGE_E4_C4
CIGAR_NUM_E4_C4
CESAT_AGE_E4_C4
SMOKE_TYPE_E4_C4
ALC_INTAKE_E4_C4
ALC_YEARS1_E4_C4
ALC_YEARS2_E4_C4
ALC_TYPE_E4_C4
HEIGHT_E4_C4
HEIGHT_NR_E4_C4
WEIGHT_E4_C4
WEIGHT_NR_E4_C4
BMI2_E4_C4
KHDC_DIAG_E4_C4
INIT_MEMBER_E4_C4
CRF Version ID_E5_C5
ANALY_DAT_E5_C5
TEST_PERF_YN_E5_C5
GLUC_VAL_E5_C5
GLUC_U_E5_C5
HBA1C_VAL_E5_C5
HBA1C_U_E5_C5
CHOL_VAL_E5_C5
CHOL_U_E5_C5
CREAT_VAL_E5_C5
CREAT_U_E5_C5
LAB_INITIALS_E5_C5
CRF Version ID_E6_C6
WDRL_DAT_E6_C6
WDRL_REAS_E6_C6
INIT_MEMBER_E6_C6
Participant ID
Protocol ID
Participant Status
CRF Version ID_E1_C1
STUDYID_CALC_E1_C1
SITE_ID_CALC_E1_C1
SUBJECT_N_CALC_E1_C1
STUDY_OID_E1_C1
SITE_ID_E1_C1
Country_E1_C1
ELIG_DAT_E1_C1
ELIG_TIM_E1_C1
ELIG_INIT_E1_C1
ELIG1_E1_C1
ELIG2_E1_C1
ELIG3_E1_C1
ELIG4_E1_C1
HB_RES_E1_C1
TOTAL_ELIG_E1_C1
ELIG_YN_E1_C1
IC_YN_E1_C1
CRF Version ID_E2_C2
CONS_DAT_E2_C2
CONS_TIM_E2_C2
GND_E2_C2
AGE_E2_C2
PRE_COND_E2_C2
OTH_COND_E2_C2
MEDS_E2_C2
OTH_MEDS_E2_C2
FAST_STAT_E2_C2
INITALS_E2_C2
CRF Version ID_E3_C3
COL_DAT_E3_C3
INITIALS_1_E3_C3
VEN_BL_COL_E3_C3
COL_TIM_E3_C3
INITIALS_2_E3_C3
VOL_A_E3_C3
VOL_B_E3_C3
OTH_B_E3_C3
CETR_TIM_B_E3_C3
VOL_C_E3_C3
CETR_TIM_C_E3_C3
A_LOTGLUC_E3_C3
A_LOTHBA1C_E3_C3
A_LOTCOL_E3_C3
A_RES_GLUC_1_E3_C3
A_RES_HBA1C_1_E3_C3
A_RES_COL_1_E3_C3
A_ERR_GLUC_1_E3_C3
A_ERR_HBA1C_1_E3_C3
A_RES_GLUC_2_E3_C3
A_RES_HBA1C_2_E3_C3
A_ERR_GLUC_2_E3_C3
A_ERR_HBA1C_2_E3_C3
A_RES_GLUC_3_E3_C3
A_RES_HBA1C_3_E3_C3
A_RES_COL_3_E3_C3
A_ERR_GLUC_3_E3_C3
A_ERR_HBA1C_3_E3_C3
INITIALS_3_E3_C3
B_LOTGLUC_E3_C3
B_LOTHBA1C_E3_C3
B_LOTCOL_E3_C3
B_LOTCRAT_E3_C3
B_RES_GLUC_1_E3_C3
B_RES_HBA1C_1_E3_C3
B_RES_COL_1_E3_C3
B_RES_CREAT_1_E3_C3
B_ERR_GLUC_1_E3_C3
B_ERR_HBA1C_1_E3_C3
B_ERR_COL_1_E3_C3
B_ERR_CREAT_1_E3_C3
B_RES_GLUC_2_E3_C3
B_RES_HBA1C_2_E3_C3
B_RES_COL_2_E3_C3
B_RES_CREAT_2_E3_C3
B_ERR_GLUC_2_E3_C3
B_ERR_HBA1C_2_E3_C3
B_ERR_COL_2_E3_C3
B_ERR_CREAT_2_E3_C3
B_RES_GLUC_3_E3_C3
B_RES_HBA1C_3_E3_C3
B_RES_COL_3_E3_C3
B_RES_CREAT_3_E3_C3
B_ERR_GLUC_3_E3_C3
B_ERR_HBA1C_3_E3_C3
B_ERR_COL_3_E3_C3
B_ERR_CREAT_3_E3_C3
INITIALS_4_E3_C3
A_RES_GLUC_3_VAL_E3_C3
A_RES_HBA1C_3_VAL_E3_C3
A_RES_COL_3_VAL_E3_C3
B_RES_GLUC_3_VAL_E3_C3
B_RES_HBA1C_3_VAL_E3_C3
B_RES_COL_3_VAL_E3_C3
B_RES_CREAT_3_VAL_E3_C3
CRF Version ID_E4_C4
KHDC_DAT_E4_C4
SMOKE_YN_E4_C4
SMOKE_AGE_E4_C4
CIGAR_NUM_E4_C4
CESAT_AGE_E4_C4
SMOKE_TYPE_E4_C4
ALC_INTAKE_E4_C4
ALC_YEARS1_E4_C4
ALC_YEARS2_E4_C4
ALC_TYPE_E4_C4
HEIGHT_E4_C4
HEIGHT_NR_E4_C4
WEIGHT_E4_C4
WEIGHT_NR_E4_C4
BMI2_E4_C4
KHDC_DIAG_E4_C4
INIT_MEMBER_E4_C4
CRF Version ID_E5_C5
ANALY_DAT_E5_C5
TEST_PERF_YN_E5_C5
GLUC_VAL_E5_C5
GLUC_U_E5_C5
HBA1C_VAL_E5_C5
HBA1C_U_E5_C5
CHOL_VAL_E5_C5
CHOL_U_E5_C5
CREAT_VAL_E5_C5
CREAT_U_E5_C5
LAB_INITIALS_E5_C5
CRF Version ID_E6_C6
WDRL_DAT_E6_C6
WDRL_REAS_E6_C6
INIT_MEMBER_E6_C6
Participant ID
Protocol ID
Participant Status
CRF Version ID_E1_C1
STUDYID_CALC_E1_C1
SITE_ID_CALC_E1_C1
SUBJECT_N_CALC_E1_C1
STUDY_OID_E1_C1
SITE_ID_E1_C1
Country_E1_C1
ELIG_DAT_E1_C1
ELIG_TIM_E1_C1
ELIG_INIT_E1_C1
ELIG1_E1_C1
ELIG2_E1_C1
ELIG3_E1_C1
ELIG4_E1_C1
HB_RES_E1_C1
TOTAL_ELIG_E1_C1
ELIG_YN_E1_C1
IC_YN_E1_C1
CRF Version ID_E2_C2
CONS_DAT_E2_C2
CONS_TIM_E2_C2
GND_E2_C2
AGE_E2_C2
PRE_COND_E2_C2
OTH_COND_E2_C2
MEDS_E2_C2
OTH_MEDS_E2_C2
FAST_STAT_E2_C2
INITALS_E2_C2
CRF Version ID_E3_C3
COL_DAT_E3_C3
INITIALS_1_E3_C3
VEN_BL_COL_E3_C3
COL_TIM_E3_C3
INITIALS_2_E3_C3
VOL_A_E3_C3
VOL_B_E3_C3
OTH_B_E3_C3
CETR_TIM_B_E3_C3
VOL_C_E3_C3
CETR_TIM_C_E3_C3
A_LOTGLUC_E3_C3
A_LOTHBA1C_E3_C3
A_LOTCOL_E3_C3
A_RES_GLUC_1_E3_C3
A_RES_HBA1C_1_E3_C3
A_RES_COL_1_E3_C3
A_ERR_GLUC_1_E3_C3
A_ERR_HBA1C_1_E3_C3
A_RES_GLUC_2_E3_C3
A_RES_HBA1C_2_E3_C3
A_ERR_GLUC_2_E3_C3
A_ERR_HBA1C_2_E3_C3
A_RES_GLUC_3_E3_C3
A_RES_HBA1C_3_E3_C3
A_RES_COL_3_E3_C3
A_ERR_GLUC_3_E3_C3
A_ERR_HBA1C_3_E3_C3
INITIALS_3_E3_C3
B_LOTGLUC_E3_C3
B_LOTHBA1C_E3_C3
B_LOTCOL_E3_C3
B_LOTCRAT_E3_C3
B_RES_GLUC_1_E3_C3
B_RES_HBA1C_1_E3_C3
B_RES_COL_1_E3_C3
B_RES_CREAT_1_E3_C3
B_ERR_GLUC_1_E3_C3
B_ERR_HBA1C_1_E3_C3
B_ERR_COL_1_E3_C3
B_ERR_CREAT_1_E3_C3
B_RES_GLUC_2_E3_C3
B_RES_HBA1C_2_E3_C3
B_RES_COL_2_E3_C3
B_RES_CREAT_2_E3_C3
B_ERR_GLUC_2_E3_C3
B_ERR_HBA1C_2_E3_C3
B_ERR_COL_2_E3_C3
B_ERR_CREAT_2_E3_C3
B_RES_GLUC_3_E3_C3
B_RES_HBA1C_3_E3_C3
B_RES_COL_3_E3_C3
B_RES_CREAT_3_E3_C3
B_ERR_GLUC_3_E3_C3
B_ERR_HBA1C_3_E3_C3
B_ERR_COL_3_E3_C3
B_ERR_CREAT_3_E3_C3
INITIALS_4_E3_C3
A_RES_GLUC_3_VAL_E3_C3
A_RES_HBA1C_3_VAL_E3_C3
A_RES_COL_3_VAL_E3_C3
B_RES_GLUC_3_VAL_E3_C3
B_RES_HBA1C_3_VAL_E3_C3
B_RES_COL_3_VAL_E3_C3
B_RES_CREAT_3_VAL_E3_C3
CRF Version ID_E4_C4
KHDC_DAT_E4_C4
SMOKE_YN_E4_C4
SMOKE_AGE_E4_C4
CIGAR_NUM_E4_C4
CESAT_AGE_E4_C4
SMOKE_TYPE_E4_C4
ALC_INTAKE_E4_C4
ALC_YEARS1_E4_C4
ALC_YEARS2_E4_C4
ALC_TYPE_E4_C4
HEIGHT_E4_C4
HEIGHT_NR_E4_C4
WEIGHT_E4_C4
WEIGHT_NR_E4_C4
BMI2_E4_C4
KHDC_DIAG_E4_C4
INIT_MEMBER_E4_C4
CRF Version ID_E5_C5
ANALY_DAT_E5_C5
TEST_PERF_YN_E5_C5
GLUC_VAL_E5_C5
GLUC_U_E5_C5
HBA1C_VAL_E5_C5
HBA1C_U_E5_C5
CHOL_VAL_E5_C5
CHOL_U_E5_C5
CREAT_VAL_E5_C5
CREAT_U_E5_C5
LAB_INITIALS_E5_C5
CRF Version ID_E6_C6
WDRL_DAT_E6_C6
WDRL_REAS_E6_C6
INIT_MEMBER_E6_C6
Participant ID
Protocol ID
Participant Status
CRF Version ID_E1_C1
STUDYID_CALC_E1_C1
SITE_ID_CALC_E1_C1
SUBJECT_N_CALC_E1_C1
STUDY_OID_E1_C1
SITE_ID_E1_C1
Country_E1_C1
ELIG_DAT_E1_C1
ELIG_TIM_E1_C1
ELIG_INIT_E1_C1
ELIG1_E1_C1
ELIG2_E1_C1
ELIG3_E1_C1
ELIG4_E1_C1
HB_RES_E1_C1
TOTAL_ELIG_E1_C1
ELIG_YN_E1_C1
IC_YN_E1_C1
CRF Version ID_E2_C2
CONS_DAT_E2_C2
CONS_TIM_E2_C2
GND_E2_C2
AGE_E2_C2
PRE_COND_E2_C2
OTH_COND_E2_C2
MEDS_E2_C2
OTH_MEDS_E2_C2
FAST_STAT_E2_C2
INITALS_E2_C2
CRF Version ID_E3_C3
COL_DAT_E3_C3
INITIALS_1_E3_C3
VEN_BL_COL_E3_C3
COL_TIM_E3_C3
INITIALS_2_E3_C3
VOL_A_E3_C3
VOL_B_E3_C3
OTH_B_E3_C3
CETR_TIM_B_E3_C3
VOL_C_E3_C3
CETR_TIM_C_E3_C3
A_LOTGLUC_E3_C3
A_LOTHBA1C_E3_C3
A_LOTCOL_E3_C3
A_RES_GLUC_1_E3_C3
A_RES_HBA1C_1_E3_C3
A_RES_COL_1_E3_C3
A_ERR_GLUC_1_E3_C3
A_ERR_HBA1C_1_E3_C3
A_RES_GLUC_2_E3_C3
A_RES_HBA1C_2_E3_C3
A_ERR_GLUC_2_E3_C3
A_ERR_HBA1C_2_E3_C3
A_RES_GLUC_3_E3_C3
A_RES_HBA1C_3_E3_C3
A_RES_COL_3_E3_C3
A_ERR_GLUC_3_E3_C3
A_ERR_HBA1C_3_E3_C3
INITIALS_3_E3_C3
B_LOTGLUC_E3_C3
B_LOTHBA1C_E3_C3
B_LOTCOL_E3_C3
B_LOTCRAT_E3_C3
B_RES_GLUC_1_E3_C3
B_RES_HBA1C_1_E3_C3
B_RES_COL_1_E3_C3
B_RES_CREAT_1_E3_C3
B_ERR_GLUC_1_E3_C3
B_ERR_HBA1C_1_E3_C3
B_ERR_COL_1_E3_C3
B_ERR_CREAT_1_E3_C3
B_RES_GLUC_2_E3_C3
B_RES_HBA1C_2_E3_C3
B_RES_COL_2_E3_C3
B_RES_CREAT_2_E3_C3
B_ERR_GLUC_2_E3_C3
B_ERR_HBA1C_2_E3_C3
B_ERR_COL_2_E3_C3
B_ERR_CREAT_2_E3_C3
B_RES_GLUC_3_E3_C3
B_RES_HBA1C_3_E3_C3
B_RES_COL_3_E3_C3
B_RES_CREAT_3_E3_C3
B_ERR_GLUC_3_E3_C3
B_ERR_HBA1C_3_E3_C3
B_ERR_COL_3_E3_C3
B_ERR_CREAT_3_E3_C3
INITIALS_4_E3_C3
A_RES_GLUC_3_VAL_E3_C3
A_RES_HBA1C_3_VAL_E3_C3
A_RES_COL_3_VAL_E3_C3
B_RES_GLUC_3_VAL_E3_C3
B_RES_HBA1C_3_VAL_E3_C3
B_RES_COL_3_VAL_E3_C3
B_RES_CREAT_3_VAL_E3_C3
CRF Version ID_E4_C4
KHDC_DAT_E4_C4
SMOKE_YN_E4_C4
SMOKE_AGE_E4_C4
CIGAR_NUM_E4_C4
CESAT_AGE_E4_C4
SMOKE_TYPE_E4_C4
ALC_INTAKE_E4_C4
ALC_YEARS1_E4_C4
ALC_YEARS2_E4_C4
ALC_TYPE_E4_C4
HEIGHT_E4_C4
HEIGHT_NR_E4_C4
WEIGHT_E4_C4
WEIGHT_NR_E4_C4
BMI2_E4_C4
KHDC_DIAG_E4_C4
INIT_MEMBER_E4_C4
CRF Version ID_E5_C5
ANALY_DAT_E5_C5
TEST_PERF_YN_E5_C5
GLUC_VAL_E5_C5
GLUC_U_E5_C5
HBA1C_VAL_E5_C5
HBA1C_U_E5_C5
CHOL_VAL_E5_C5
CHOL_U_E5_C5
CREAT_VAL_E5_C5
CREAT_U_E5_C5
LAB_INITIALS_E5_C5
CRF Version ID_E6_C6
WDRL_DAT_E6_C6
WDRL_REAS_E6_C6
INIT_MEMBER_E6_C6
Participant ID
Protocol ID
Participant Status
CRF Version ID_E1_C1
STUDYID_CALC_E1_C1
SITE_ID_CALC_E1_C1
SUBJECT_N_CALC_E1_C1
STUDY_OID_E1_C1
SITE_ID_E1_C1
Country_E1_C1
ELIG_DAT_E1_C1
ELIG_TIM_E1_C1
ELIG_INIT_E1_C1
ELIG1_E1_C1
ELIG2_E1_C1
ELIG3_E1_C1
ELIG4_E1_C1
HB_RES_E1_C1
TOTAL_ELIG_E1_C1
ELIG_YN_E1_C1
IC_YN_E1_C1
CRF Version ID_E2_C2
CONS_DAT_E2_C2
CONS_TIM_E2_C2
GND_E2_C2
AGE_E2_C2
PRE_COND_E2_C2
OTH_COND_E2_C2
MEDS_E2_C2
OTH_MEDS_E2_C2
FAST_STAT_E2_C2
INITALS_E2_C2
CRF Version ID_E3_C3
COL_DAT_E3_C3
INITIALS_1_E3_C3
VEN_BL_COL_E3_C3
COL_TIM_E3_C3
INITIALS_2_E3_C3
VOL_A_E3_C3
VOL_B_E3_C3
OTH_B_E3_C3
CETR_TIM_B_E3_C3
VOL_C_E3_C3
CETR_TIM_C_E3_C3
A_LOTGLUC_E3_C3
A_LOTHBA1C_E3_C3
A_LOTCOL_E3_C3
A_RES_GLUC_1_E3_C3
A_RES_HBA1C_1_E3_C3
A_RES_COL_1_E3_C3
A_ERR_GLUC_1_E3_C3
A_ERR_HBA1C_1_E3_C3
A_RES_GLUC_2_E3_C3
A_RES_HBA1C_2_E3_C3
A_ERR_GLUC_2_E3_C3
A_ERR_HBA1C_2_E3_C3
A_RES_GLUC_3_E3_C3
A_RES_HBA1C_3_E3_C3
A_RES_COL_3_E3_C3
A_ERR_GLUC_3_E3_C3
A_ERR_HBA1C_3_E3_C3
INITIALS_3_E3_C3
B_LOTGLUC_E3_C3
B_LOTHBA1C_E3_C3
B_LOTCOL_E3_C3
B_LOTCRAT_E3_C3
B_RES_GLUC_1_E3_C3
B_RES_HBA1C_1_E3_C3
B_RES_COL_1_E3_C3
B_RES_CREAT_1_E3_C3
B_ERR_GLUC_1_E3_C3
B_ERR_HBA1C_1_E3_C3
B_ERR_COL_1_E3_C3
B_ERR_CREAT_1_E3_C3
B_RES_GLUC_2_E3_C3
B_RES_HBA1C_2_E3_C3
B_RES_COL_2_E3_C3
B_RES_CREAT_2_E3_C3
B_ERR_GLUC_2_E3_C3
B_ERR_HBA1C_2_E3_C3
B_ERR_COL_2_E3_C3
B_ERR_CREAT_2_E3_C3
B_RES_GLUC_3_E3_C3
B_RES_HBA1C_3_E3_C3
B_RES_COL_3_E3_C3
B_RES_CREAT_3_E3_C3
B_ERR_GLUC_3_E3_C3
B_ERR_HBA1C_3_E3_C3
B_ERR_COL_3_E3_C3
B_ERR_CREAT_3_E3_C3
INITIALS_4_E3_C3
A_RES_GLUC_3_VAL_E3_C3
A_RES_HBA1C_3_VAL_E3_C3
A_RES_COL_3_VAL_E3_C3
B_RES_GLUC_3_VAL_E3_C3
B_RES_HBA1C_3_VAL_E3_C3
B_RES_COL_3_VAL_E3_C3
B_RES_CREAT_3_VAL_E3_C3
CRF Version ID_E4_C4
KHDC_DAT_E4_C4
SMOKE_YN_E4_C4
SMOKE_AGE_E4_C4
CIGAR_NUM_E4_C4
CESAT_AGE_E4_C4
SMOKE_TYPE_E4_C4
ALC_INTAKE_E4_C4
ALC_YEARS1_E4_C4
ALC_YEARS2_E4_C4
ALC_TYPE_E4_C4
HEIGHT_E4_C4
HEIGHT_NR_E4_C4
WEIGHT_E4_C4
WEIGHT_NR_E4_C4
BMI2_E4_C4
KHDC_DIAG_E4_C4
INIT_MEMBER_E4_C4
CRF Version ID_E5_C5
ANALY_DAT_E5_C5
TEST_PERF_YN_E5_C5
GLUC_VAL_E5_C5
GLUC_U_E5_C5
HBA1C_VAL_E5_C5
HBA1C_U_E5_C5
CHOL_VAL_E5_C5
CHOL_U_E5_C5
CREAT_VAL_E5_C5
CREAT_U_E5_C5
LAB_INITIALS_E5_C5
CRF Version ID_E6_C6
WDRL_DAT_E6_C6
WDRL_REAS_E6_C6
INIT_MEMBER_E6_C6
Participant ID
Protocol ID
Participant Status
CRF Version ID_E1_C1
STUDYID_CALC_E1_C1
SITE_ID_CALC_E1_C1
SUBJECT_N_CALC_E1_C1
STUDY_OID_E1_C1
SITE_ID_E1_C1
Country_E1_C1
ELIG_DAT_E1_C1
ELIG_TIM_E1_C1
ELIG_INIT_E1_C1
ELIG1_E1_C1
ELIG2_E1_C1
ELIG3_E1_C1
ELIG4_E1_C1
HB_RES_E1_C1
TOTAL_ELIG_E1_C1
ELIG_YN_E1_C1
IC_YN_E1_C1
CRF Version ID_E2_C2
CONS_DAT_E2_C2
CONS_TIM_E2_C2
GND_E2_C2
AGE_E2_C2
PRE_COND_E2_C2
OTH_COND_E2_C2
MEDS_E2_C2
OTH_MEDS_E2_C2
FAST_STAT_E2_C2
INITALS_E2_C2
CRF Version ID_E3_C3
COL_DAT_E3_C3
INITIALS_1_E3_C3
VEN_BL_COL_E3_C3
COL_TIM_E3_C3
INITIALS_2_E3_C3
VOL_A_E3_C3
VOL_B_E3_C3
OTH_B_E3_C3
CETR_TIM_B_E3_C3
VOL_C_E3_C3
CETR_TIM_C_E3_C3
A_LOTGLUC_E3_C3
A_LOTHBA1C_E3_C3
A_LOTCOL_E3_C3
A_RES_GLUC_1_E3_C3
A_RES_HBA1C_1_E3_C3
A_RES_COL_1_E3_C3
A_ERR_GLUC_1_E3_C3
A_ERR_HBA1C_1_E3_C3
A_RES_GLUC_2_E3_C3
A_RES_HBA1C_2_E3_C3
A_ERR_GLUC_2_E3_C3
A_ERR_HBA1C_2_E3_C3
A_RES_GLUC_3_E3_C3
A_RES_HBA1C_3_E3_C3
A_RES_COL_3_E3_C3
A_ERR_GLUC_3_E3_C3
A_ERR_HBA1C_3_E3_C3
INITIALS_3_E3_C3
B_LOTGLUC_E3_C3
B_LOTHBA1C_E3_C3
B_LOTCOL_E3_C3
B_LOTCRAT_E3_C3
B_RES_GLUC_1_E3_C3
B_RES_HBA1C_1_E3_C3
B_RES_COL_1_E3_C3
B_RES_CREAT_1_E3_C3
B_ERR_GLUC_1_E3_C3
B_ERR_HBA1C_1_E3_C3
B_ERR_COL_1_E3_C3
B_ERR_CREAT_1_E3_C3
B_RES_GLUC_2_E3_C3
B_RES_HBA1C_2_E3_C3
B_RES_COL_2_E3_C3
B_RES_CREAT_2_E3_C3
B_ERR_GLUC_2_E3_C3
B_ERR_HBA1C_2_E3_C3
B_ERR_COL_2_E3_C3
B_ERR_CREAT_2_E3_C3
B_RES_GLUC_3_E3_C3
B_RES_HBA1C_3_E3_C3
B_RES_COL_3_E3_C3
B_RES_CREAT_3_E3_C3
B_ERR_GLUC_3_E3_C3
B_ERR_HBA1C_3_E3_C3
B_ERR_COL_3_E3_C3
B_ERR_CREAT_3_E3_C3
INITIALS_4_E3_C3
A_RES_GLUC_3_VAL_E3_C3
A_RES_HBA1C_3_VAL_E3_C3
A_RES_COL_3_VAL_E3_C3
B_RES_GLUC_3_VAL_E3_C3
B_RES_HBA1C_3_VAL_E3_C3
B_RES_COL_3_VAL_E3_C3
B_RES_CREAT_3_VAL_E3_C3
CRF Version ID_E4_C4
KHDC_DAT_E4_C4
SMOKE_YN_E4_C4
SMOKE_AGE_E4_C4
CIGAR_NUM_E4_C4
CESAT_AGE_E4_C4
SMOKE_TYPE_E4_C4
ALC_INTAKE_E4_C4
ALC_YEARS1_E4_C4
ALC_YEARS2_E4_C4
ALC_TYPE_E4_C4
HEIGHT_E4_C4
HEIGHT_NR_E4_C4
WEIGHT_E4_C4
WEIGHT_NR_E4_C4
BMI2_E4_C4
KHDC_DIAG_E4_C4
INIT_MEMBER_E4_C4
CRF Version ID_E5_C5
ANALY_DAT_E5_C5
TEST_PERF_YN_E5_C5
GLUC_VAL_E5_C5
GLUC_U_E5_C5
HBA1C_VAL_E5_C5
HBA1C_U_E5_C5
CHOL_VAL_E5_C5
CHOL_U_E5_C5
CREAT_VAL_E5_C5
CREAT_U_E5_C5
LAB_INITIALS_E5_C5
CRF Version ID_E6_C6
WDRL_DAT_E6_C6
WDRL_REAS_E6_C6
INIT_MEMBER_E6_C6
Participant ID
Protocol ID
Participant Status
CRF Version ID_E1_C1
STUDYID_CALC_E1_C1
SITE_ID_CALC_E1_C1
SUBJECT_N_CALC_E1_C1
STUDY_OID_E1_C1
SITE_ID_E1_C1
Country_E1_C1
ELIG_DAT_E1_C1
ELIG_TIM_E1_C1
ELIG_INIT_E1_C1
ELIG1_E1_C1
ELIG2_E1_C1
ELIG3_E1_C1
ELIG4_E1_C1
HB_RES_E1_C1
TOTAL_ELIG_E1_C1
ELIG_YN_E1_C1
IC_YN_E1_C1
CRF Version ID_E2_C2
CONS_DAT_E2_C2
CONS_TIM_E2_C2
GND_E2_C2
AGE_E2_C2
PRE_COND_E2_C2
OTH_COND_E2_C2
MEDS_E2_C2
OTH_MEDS_E2_C2
FAST_STAT_E2_C2
INITALS_E2_C2
CRF Version ID_E3_C3
COL_DAT_E3_C3
INITIALS_1_E3_C3
VEN_BL_COL_E3_C3
COL_TIM_E3_C3
INITIALS_2_E3_C3
VOL_A_E3_C3
VOL_B_E3_C3
OTH_B_E3_C3
CETR_TIM_B_E3_C3
VOL_C_E3_C3
CETR_TIM_C_E3_C3
A_LOTGLUC_E3_C3
A_LOTHBA1C_E3_C3
A_LOTCOL_E3_C3
A_RES_GLUC_1_E3_C3
A_RES_HBA1C_1_E3_C3
A_RES_COL_1_E3_C3
A_ERR_GLUC_1_E3_C3
A_ERR_HBA1C_1_E3_C3
A_RES_GLUC_2_E3_C3
A_RES_HBA1C_2_E3_C3
A_ERR_GLUC_2_E3_C3
A_ERR_HBA1C_2_E3_C3
A_RES_GLUC_3_E3_C3
A_RES_HBA1C_3_E3_C3
A_RES_COL_3_E3_C3
A_ERR_GLUC_3_E3_C3
A_ERR_HBA1C_3_E3_C3
INITIALS_3_E3_C3
B_LOTGLUC_E3_C3
B_LOTHBA1C_E3_C3
B_LOTCOL_E3_C3
B_LOTCRAT_E3_C3
B_RES_GLUC_1_E3_C3
B_RES_HBA1C_1_E3_C3
B_RES_COL_1_E3_C3
B_RES_CREAT_1_E3_C3
B_ERR_GLUC_1_E3_C3
B_ERR_HBA1C_1_E3_C3
B_ERR_COL_1_E3_C3
B_ERR_CREAT_1_E3_C3
B_RES_GLUC_2_E3_C3
B_RES_HBA1C_2_E3_C3
B_RES_COL_2_E3_C3
B_RES_CREAT_2_E3_C3
B_ERR_GLUC_2_E3_C3
B_ERR_HBA1C_2_E3_C3
B_ERR_COL_2_E3_C3
B_ERR_CREAT_2_E3_C3
B_RES_GLUC_3_E3_C3
B_RES_HBA1C_3_E3_C3
B_RES_COL_3_E3_C3
B_RES_CREAT_3_E3_C3
B_ERR_GLUC_3_E3_C3
B_ERR_HBA1C_3_E3_C3
B_ERR_COL_3_E3_C3
B_ERR_CREAT_3_E3_C3
INITIALS_4_E3_C3
A_RES_GLUC_3_VAL_E3_C3
A_RES_HBA1C_3_VAL_E3_C3
A_RES_COL_3_VAL_E3_C3
B_RES_GLUC_3_VAL_E3_C3
B_RES_HBA1C_3_VAL_E3_C3
B_RES_COL_3_VAL_E3_C3
B_RES_CREAT_3_VAL_E3_C3
CRF Version ID_E4_C4
KHDC_DAT_E4_C4
SMOKE_YN_E4_C4
SMOKE_AGE_E4_C4
CIGAR_NUM_E4_C4
CESAT_AGE_E4_C4
SMOKE_TYPE_E4_C4
ALC_INTAKE_E4_C4
ALC_YEARS1_E4_C4
ALC_YEARS2_E4_C4
ALC_TYPE_E4_C4
HEIGHT_E4_C4
HEIGHT_NR_E4_C4
WEIGHT_E4_C4
WEIGHT_NR_E4_C4
BMI2_E4_C4
KHDC_DIAG_E4_C4
INIT_MEMBER_E4_C4
CRF Version ID_E5_C5
ANALY_DAT_E5_C5
TEST_PERF_YN_E5_C5
GLUC_VAL_E5_C5
GLUC_U_E5_C5
HBA1C_VAL_E5_C5
HBA1C_U_E5_C5
CHOL_VAL_E5_C5
CHOL_U_E5_C5
CREAT_VAL_E5_C5
CREAT_U_E5_C5
LAB_INITIALS_E5_C5
CRF Version ID_E6_C6
WDRL_DAT_E6_C6
WDRL_REAS_E6_C6
INIT_MEMBER_E6_C6
Participant ID
Protocol ID
Participant Status
CRF Version ID_E1_C1
STUDYID_CALC_E1_C1
SITE_ID_CALC_E1_C1
SUBJECT_N_CALC_E1_C1
STUDY_OID_E1_C1
SITE_ID_E1_C1
Country_E1_C1
ELIG_DAT_E1_C1
ELIG_TIM_E1_C1
ELIG_INIT_E1_C1
ELIG1_E1_C1
ELIG2_E1_C1
ELIG3_E1_C1
ELIG4_E1_C1
HB_RES_E1_C1
TOTAL_ELIG_E1_C1
ELIG_YN_E1_C1
IC_YN_E1_C1
CRF Version ID_E2_C2
CONS_DAT_E2_C2
CONS_TIM_E2_C2
GND_E2_C2
AGE_E2_C2
PRE_COND_E2_C2
OTH_COND_E2_C2
MEDS_E2_C2
OTH_MEDS_E2_C2
FAST_STAT_E2_C2
INITALS_E2_C2
CRF Version ID_E3_C3
COL_DAT_E3_C3
INITIALS_1_E3_C3
VEN_BL_COL_E3_C3
COL_TIM_E3_C3
INITIALS_2_E3_C3
VOL_A_E3_C3
VOL_B_E3_C3
OTH_B_E3_C3
CETR_TIM_B_E3_C3
VOL_C_E3_C3
CETR_TIM_C_E3_C3
A_LOTGLUC_E3_C3
A_LOTHBA1C_E3_C3
A_LOTCOL_E3_C3
A_RES_GLUC_1_E3_C3
A_RES_HBA1C_1_E3_C3
A_RES_COL_1_E3_C3
A_ERR_GLUC_1_E3_C3
A_ERR_HBA1C_1_E3_C3
A_RES_GLUC_2_E3_C3
A_RES_HBA1C_2_E3_C3
A_ERR_GLUC_2_E3_C3
A_ERR_HBA1C_2_E3_C3
A_RES_GLUC_3_E3_C3
A_RES_HBA1C_3_E3_C3
A_RES_COL_3_E3_C3
A_ERR_GLUC_3_E3_C3
A_ERR_HBA1C_3_E3_C3
INITIALS_3_E3_C3
B_LOTGLUC_E3_C3
B_LOTHBA1C_E3_C3
B_LOTCOL_E3_C3
B_LOTCRAT_E3_C3
B_RES_GLUC_1_E3_C3
B_RES_HBA1C_1_E3_C3
B_RES_COL_1_E3_C3
B_RES_CREAT_1_E3_C3
B_ERR_GLUC_1_E3_C3
B_ERR_HBA1C_1_E3_C3
B_ERR_COL_1_E3_C3
B_ERR_CREAT_1_E3_C3
B_RES_GLUC_2_E3_C3
B_RES_HBA1C_2_E3_C3
B_RES_COL_2_E3_C3
B_RES_CREAT_2_E3_C3
B_ERR_GLUC_2_E3_C3
B_ERR_HBA1C_2_E3_C3
B_ERR_COL_2_E3_C3
B_ERR_CREAT_2_E3_C3
B_RES_GLUC_3_E3_C3
B_RES_HBA1C_3_E3_C3
B_RES_COL_3_E3_C3
B_RES_CREAT_3_E3_C3
B_ERR_GLUC_3_E3_C3
B_ERR_HBA1C_3_E3_C3
B_ERR_COL_3_E3_C3
B_ERR_CREAT_3_E3_C3
INITIALS_4_E3_C3
A_RES_GLUC_3_VAL_E3_C3
A_RES_HBA1C_3_VAL_E3_C3
A_RES_COL_3_VAL_E3_C3
B_RES_GLUC_3_VAL_E3_C3
B_RES_HBA1C_3_VAL_E3_C3
B_RES_COL_3_VAL_E3_C3
B_RES_CREAT_3_VAL_E3_C3
CRF Version ID_E4_C4
KHDC_DAT_E4_C4
SMOKE_YN_E4_C4
SMOKE_AGE_E4_C4
CIGAR_NUM_E4_C4
CESAT_AGE_E4_C4
SMOKE_TYPE_E4_C4
ALC_INTAKE_E4_C4
ALC_YEARS1_E4_C4
ALC_YEARS2_E4_C4
ALC_TYPE_E4_C4
HEIGHT_E4_C4
HEIGHT_NR_E4_C4
WEIGHT_E4_C4
WEIGHT_NR_E4_C4
BMI2_E4_C4
KHDC_DIAG_E4_C4
INIT_MEMBER_E4_C4
CRF Version ID_E5_C5
ANALY_DAT_E5_C5
TEST_PERF_YN_E5_C5
GLUC_VAL_E5_C5
GLUC_U_E5_C5
HBA1C_VAL_E5_C5
HBA1C_U_E5_C5
CHOL_VAL_E5_C5
CHOL_U_E5_C5
CREAT_VAL_E5_C5
CREAT_U_E5_C5
LAB_INITIALS_E5_C5
CRF Version ID_E6_C6
WDRL_DAT_E6_C6
WDRL_REAS_E6_C6
INIT_MEMBER_E6_C6
Participant ID
Protocol ID
Participant Status
CRF Version ID_E1_C1
STUDYID_CALC_E1_C1
SITE_ID_CALC_E1_C1
SUBJECT_N_CALC_E1_C1
STUDY_OID_E1_C1
SITE_ID_E1_C1
Country_E1_C1
ELIG_DAT_E1_C1
ELIG_TIM_E1_C1
ELIG_INIT_E1_C1
ELIG1_E1_C1
ELIG2_E1_C1
ELIG3_E1_C1
ELIG4_E1_C1
HB_RES_E1_C1
TOTAL_ELIG_E1_C1
ELIG_YN_E1_C1
IC_YN_E1_C1
CRF Version ID_E2_C2
CONS_DAT_E2_C2
CONS_TIM_E2_C2
GND_E2_C2
AGE_E2_C2
PRE_COND_E2_C2
OTH_COND_E2_C2
MEDS_E2_C2
OTH_MEDS_E2_C2
FAST_STAT_E2_C2
INITALS_E2_C2
CRF Version ID_E3_C3
COL_DAT_E3_C3
INITIALS_1_E3_C3
VEN_BL_COL_E3_C3
COL_TIM_E3_C3
INITIALS_2_E3_C3
VOL_A_E3_C3
VOL_B_E3_C3
OTH_B_E3_C3
CETR_TIM_B_E3_C3
VOL_C_E3_C3
CETR_TIM_C_E3_C3
A_LOTGLUC_E3_C3
A_LOTHBA1C_E3_C3
A_LOTCOL_E3_C3
A_RES_GLUC_1_E3_C3
A_RES_HBA1C_1_E3_C3
A_RES_COL_1_E3_C3
A_ERR_GLUC_1_E3_C3
A_ERR_HBA1C_1_E3_C3
A_RES_GLUC_2_E3_C3
A_RES_HBA1C_2_E3_C3
A_ERR_GLUC_2_E3_C3
A_ERR_HBA1C_2_E3_C3
A_RES_GLUC_3_E3_C3
A_RES_HBA1C_3_E3_C3
A_RES_COL_3_E3_C3
A_ERR_GLUC_3_E3_C3
A_ERR_HBA1C_3_E3_C3
INITIALS_3_E3_C3
B_LOTGLUC_E3_C3
B_LOTHBA1C_E3_C3
B_LOTCOL_E3_C3
B_LOTCRAT_E3_C3
B_RES_GLUC_1_E3_C3
B_RES_HBA1C_1_E3_C3
B_RES_COL_1_E3_C3
B_RES_CREAT_1_E3_C3
B_ERR_GLUC_1_E3_C3
B_ERR_HBA1C_1_E3_C3
B_ERR_COL_1_E3_C3
B_ERR_CREAT_1_E3_C3
B_RES_GLUC_2_E3_C3
B_RES_HBA1C_2_E3_C3
B_RES_COL_2_E3_C3
B_RES_CREAT_2_E3_C3
B_ERR_GLUC_2_E3_C3
B_ERR_HBA1C_2_E3_C3
B_ERR_COL_2_E3_C3
B_ERR_CREAT_2_E3_C3
B_RES_GLUC_3_E3_C3
B_RES_HBA1C_3_E3_C3
B_RES_COL_3_E3_C3
B_RES_CREAT_3_E3_C3
B_ERR_GLUC_3_E3_C3
B_ERR_HBA1C_3_E3_C3
B_ERR_COL_3_E3_C3
B_ERR_CREAT_3_E3_C3
INITIALS_4_E3_C3
A_RES_GLUC_3_VAL_E3_C3
A_RES_HBA1C_3_VAL_E3_C3
A_RES_COL_3_VAL_E3_C3
B_RES_GLUC_3_VAL_E3_C3
B_RES_HBA1C_3_VAL_E3_C3
B_RES_COL_3_VAL_E3_C3
B_RES_CREAT_3_VAL_E3_C3
CRF Version ID_E4_C4
KHDC_DAT_E4_C4
SMOKE_YN_E4_C4
SMOKE_AGE_E4_C4
CIGAR_NUM_E4_C4
CESAT_AGE_E4_C4
SMOKE_TYPE_E4_C4
ALC_INTAKE_E4_C4
ALC_YEARS1_E4_C4
ALC_YEARS2_E4_C4
ALC_TYPE_E4_C4
HEIGHT_E4_C4
HEIGHT_NR_E4_C4
WEIGHT_E4_C4
WEIGHT_NR_E4_C4
BMI2_E4_C4
KHDC_DIAG_E4_C4
INIT_MEMBER_E4_C4
CRF Version ID_E5_C5
ANALY_DAT_E5_C5
TEST_PERF_YN_E5_C5
GLUC_VAL_E5_C5
GLUC_U_E5_C5
HBA1C_VAL_E5_C5
HBA1C_U_E5_C5
CHOL_VAL_E5_C5
CHOL_U_E5_C5
CREAT_VAL_E5_C5
CREAT_U_E5_C5
LAB_INITIALS_E5_C5
CRF Version ID_E6_C6
WDRL_DAT_E6_C6
WDRL_REAS_E6_C6
INIT_MEMBER_E6_C6
Participant ID
Protocol ID
Participant Status
CRF Version ID_E1_C1
STUDYID_CALC_E1_C1
SITE_ID_CALC_E1_C1
SUBJECT_N_CALC_E1_C1
STUDY_OID_E1_C1
SITE_ID_E1_C1
Country_E1_C1
ELIG_DAT_E1_C1
ELIG_TIM_E1_C1
ELIG_INIT_E1_C1
ELIG1_E1_C1
ELIG2_E1_C1
ELIG3_E1_C1
ELIG4_E1_C1
HB_RES_E1_C1
TOTAL_ELIG_E1_C1
ELIG_YN_E1_C1
IC_YN_E1_C1
CRF Version ID_E2_C2
CONS_DAT_E2_C2
CONS_TIM_E2_C2
GND_E2_C2
AGE_E2_C2
PRE_COND_E2_C2
OTH_COND_E2_C2
MEDS_E2_C2
OTH_MEDS_E2_C2
FAST_STAT_E2_C2
INITALS_E2_C2
CRF Version ID_E3_C3
COL_DAT_E3_C3
INITIALS_1_E3_C3
VEN_BL_COL_E3_C3
COL_TIM_E3_C3
INITIALS_2_E3_C3
VOL_A_E3_C3
VOL_B_E3_C3
OTH_B_E3_C3
CETR_TIM_B_E3_C3
VOL_C_E3_C3
CETR_TIM_C_E3_C3
A_LOTGLUC_E3_C3
A_LOTHBA1C_E3_C3
A_LOTCOL_E3_C3
A_RES_GLUC_1_E3_C3
A_RES_HBA1C_1_E3_C3
A_RES_COL_1_E3_C3
A_ERR_GLUC_1_E3_C3
A_ERR_HBA1C_1_E3_C3
A_RES_GLUC_2_E3_C3
A_RES_HBA1C_2_E3_C3
A_ERR_GLUC_2_E3_C3
A_ERR_HBA1C_2_E3_C3
A_RES_GLUC_3_E3_C3
A_RES_HBA1C_3_E3_C3
A_RES_COL_3_E3_C3
A_ERR_GLUC_3_E3_C3
A_ERR_HBA1C_3_E3_C3
INITIALS_3_E3_C3
B_LOTGLUC_E3_C3
B_LOTHBA1C_E3_C3
B_LOTCOL_E3_C3
B_LOTCRAT_E3_C3
B_RES_GLUC_1_E3_C3
B_RES_HBA1C_1_E3_C3
B_RES_COL_1_E3_C3
B_RES_CREAT_1_E3_C3
B_ERR_GLUC_1_E3_C3
B_ERR_HBA1C_1_E3_C3
B_ERR_COL_1_E3_C3
B_ERR_CREAT_1_E3_C3
B_RES_GLUC_2_E3_C3
B_RES_HBA1C_2_E3_C3
B_RES_COL_2_E3_C3
B_RES_CREAT_2_E3_C3
B_ERR_GLUC_2_E3_C3
B_ERR_HBA1C_2_E3_C3
B_ERR_COL_2_E3_C3
B_ERR_CREAT_2_E3_C3
B_RES_GLUC_3_E3_C3
B_RES_HBA1C_3_E3_C3
B_RES_COL_3_E3_C3
B_RES_CREAT_3_E3_C3
B_ERR_GLUC_3_E3_C3
B_ERR_HBA1C_3_E3_C3
B_ERR_COL_3_E3_C3
B_ERR_CREAT_3_E3_C3
INITIALS_4_E3_C3
A_RES_GLUC_3_VAL_E3_C3
A_RES_HBA1C_3_VAL_E3_C3
A_RES_COL_3_VAL_E3_C3
B_RES_GLUC_3_VAL_E3_C3
B_RES_HBA1C_3_VAL_E3_C3
B_RES_COL_3_VAL_E3_C3
B_RES_CREAT_3_VAL_E3_C3
CRF Version ID_E4_C4
KHDC_DAT_E4_C4
SMOKE_YN_E4_C4
SMOKE_AGE_E4_C4
CIGAR_NUM_E4_C4
CESAT_AGE_E4_C4
SMOKE_TYPE_E4_C4
ALC_INTAKE_E4_C4
ALC_YEARS1_E4_C4
ALC_YEARS2_E4_C4
ALC_TYPE_E4_C4
HEIGHT_E4_C4
HEIGHT_NR_E4_C4
WEIGHT_E4_C4
WEIGHT_NR_E4_C4
BMI2_E4_C4
KHDC_DIAG_E4_C4
INIT_MEMBER_E4_C4
CRF Version ID_E5_C5
ANALY_DAT_E5_C5
TEST_PERF_YN_E5_C5
GLUC_VAL_E5_C5
GLUC_U_E5_C5
HBA1C_VAL_E5_C5
HBA1C_U_E5_C5
CHOL_VAL_E5_C5
CHOL_U_E5_C5
CREAT_VAL_E5_C5
CREAT_U_E5_C5
LAB_INITIALS_E5_C5
CRF Version ID_E6_C6
WDRL_DAT_E6_C6
WDRL_REAS_E6_C6
INIT_MEMBER_E6_C6
Participant ID
Protocol ID
Participant Status
CRF Version ID_E1_C1
STUDYID_CALC_E1_C1
SITE_ID_CALC_E1_C1
SUBJECT_N_CALC_E1_C1
STUDY_OID_E1_C1
SITE_ID_E1_C1
Country_E1_C1
ELIG_DAT_E1_C1
ELIG_TIM_E1_C1
ELIG_INIT_E1_C1
ELIG1_E1_C1
ELIG2_E1_C1
ELIG3_E1_C1
ELIG4_E1_C1
HB_RES_E1_C1
TOTAL_ELIG_E1_C1
ELIG_YN_E1_C1
IC_YN_E1_C1
CRF Version ID_E2_C2
CONS_DAT_E2_C2
CONS_TIM_E2_C2
GND_E2_C2
AGE_E2_C2
PRE_COND_E2_C2
OTH_COND_E2_C2
MEDS_E2_C2
OTH_MEDS_E2_C2
FAST_STAT_E2_C2
INITALS_E2_C2
CRF Version ID_E3_C3
COL_DAT_E3_C3
INITIALS_1_E3_C3
VEN_BL_COL_E3_C3
COL_TIM_E3_C3
INITIALS_2_E3_C3
VOL_A_E3_C3
VOL_B_E3_C3
OTH_B_E3_C3
CETR_TIM_B_E3_C3
VOL_C_E3_C3
CETR_TIM_C_E3_C3
A_LOTGLUC_E3_C3
A_LOTHBA1C_E3_C3
A_LOTCOL_E3_C3
A_RES_GLUC_1_E3_C3
A_RES_HBA1C_1_E3_C3
A_RES_COL_1_E3_C3
A_ERR_GLUC_1_E3_C3
A_ERR_HBA1C_1_E3_C3
A_RES_GLUC_2_E3_C3
A_RES_HBA1C_2_E3_C3
A_ERR_GLUC_2_E3_C3
A_ERR_HBA1C_2_E3_C3
A_RES_GLUC_3_E3_C3
A_RES_HBA1C_3_E3_C3
A_RES_COL_3_E3_C3
A_ERR_GLUC_3_E3_C3
A_ERR_HBA1C_3_E3_C3
INITIALS_3_E3_C3
B_LOTGLUC_E3_C3
B_LOTHBA1C_E3_C3
B_LOTCOL_E3_C3
B_LOTCRAT_E3_C3
B_RES_GLUC_1_E3_C3
B_RES_HBA1C_1_E3_C3
B_RES_COL_1_E3_C3
B_RES_CREAT_1_E3_C3
B_ERR_GLUC_1_E3_C3
B_ERR_HBA1C_1_E3_C3
B_ERR_COL_1_E3_C3
B_ERR_CREAT_1_E3_C3
B_RES_GLUC_2_E3_C3
B_RES_HBA1C_2_E3_C3
B_RES_COL_2_E3_C3
B_RES_CREAT_2_E3_C3
B_ERR_GLUC_2_E3_C3
B_ERR_HBA1C_2_E3_C3
B_ERR_COL_2_E3_C3
B_ERR_CREAT_2_E3_C3
B_RES_GLUC_3_E3_C3
B_RES_HBA1C_3_E3_C3
B_RES_COL_3_E3_C3
B_RES_CREAT_3_E3_C3
B_ERR_GLUC_3_E3_C3
B_ERR_HBA1C_3_E3_C3
B_ERR_COL_3_E3_C3
B_ERR_CREAT_3_E3_C3
INITIALS_4_E3_C3
A_RES_GLUC_3_VAL_E3_C3
A_RES_HBA1C_3_VAL_E3_C3
A_RES_COL_3_VAL_E3_C3
B_RES_GLUC_3_VAL_E3_C3
B_RES_HBA1C_3_VAL_E3_C3
B_RES_COL_3_VAL_E3_C3
B_RES_CREAT_3_VAL_E3_C3
CRF Version ID_E4_C4
KHDC_DAT_E4_C4
SMOKE_YN_E4_C4
SMOKE_AGE_E4_C4
CIGAR_NUM_E4_C4
CESAT_AGE_E4_C4
SMOKE_TYPE_E4_C4
ALC_INTAKE_E4_C4
ALC_YEARS1_E4_C4
ALC_YEARS2_E4_C4
ALC_TYPE_E4_C4
HEIGHT_E4_C4
HEIGHT_NR_E4_C4
WEIGHT_E4_C4
WEIGHT_NR_E4_C4
BMI2_E4_C4
KHDC_DIAG_E4_C4
INIT_MEMBER_E4_C4
CRF Version ID_E5_C5
ANALY_DAT_E5_C5
TEST_PERF_YN_E5_C5
GLUC_VAL_E5_C5
GLUC_U_E5_C5
HBA1C_VAL_E5_C5
HBA1C_U_E5_C5
CHOL_VAL_E5_C5
CHOL_U_E5_C5
CREAT_VAL_E5_C5
CREAT_U_E5_C5
LAB_INITIALS_E5_C5
CRF Version ID_E6_C6
WDRL_DAT_E6_C6
WDRL_REAS_E6_C6
INIT_MEMBER_E6_C6
Participant ID
Protocol ID
Participant Status
CRF Version ID_E1_C1
STUDYID_CALC_E1_C1
SITE_ID_CALC_E1_C1
SUBJECT_N_CALC_E1_C1
STUDY_OID_E1_C1
SITE_ID_E1_C1
Country_E1_C1
ELIG_DAT_E1_C1
ELIG_TIM_E1_C1
ELIG_INIT_E1_C1
ELIG1_E1_C1
ELIG2_E1_C1
ELIG3_E1_C1
ELIG4_E1_C1
HB_RES_E1_C1
TOTAL_ELIG_E1_C1
ELIG_YN_E1_C1
IC_YN_E1_C1
CRF Version ID_E2_C2
CONS_DAT_E2_C2
CONS_TIM_E2_C2
GND_E2_C2
AGE_E2_C2
PRE_COND_E2_C2
OTH_COND_E2_C2
MEDS_E2_C2
OTH_MEDS_E2_C2
FAST_STAT_E2_C2
INITALS_E2_C2
CRF Version ID_E3_C3
COL_DAT_E3_C3
INITIALS_1_E3_C3
VEN_BL_COL_E3_C3
COL_TIM_E3_C3
INITIALS_2_E3_C3
VOL_A_E3_C3
VOL_B_E3_C3
OTH_B_E3_C3
CETR_TIM_B_E3_C3
VOL_C_E3_C3
CETR_TIM_C_E3_C3
A_LOTGLUC_E3_C3
A_LOTHBA1C_E3_C3
A_LOTCOL_E3_C3
A_RES_GLUC_1_E3_C3
A_RES_HBA1C_1_E3_C3
A_RES_COL_1_E3_C3
A_ERR_GLUC_1_E3_C3
A_ERR_HBA1C_1_E3_C3
A_RES_GLUC_2_E3_C3
A_RES_HBA1C_2_E3_C3
A_ERR_GLUC_2_E3_C3
A_ERR_HBA1C_2_E3_C3
A_RES_GLUC_3_E3_C3
A_RES_HBA1C_3_E3_C3
A_RES_COL_3_E3_C3
A_ERR_GLUC_3_E3_C3
A_ERR_HBA1C_3_E3_C3
INITIALS_3_E3_C3
B_LOTGLUC_E3_C3
B_LOTHBA1C_E3_C3
B_LOTCOL_E3_C3
B_LOTCRAT_E3_C3
B_RES_GLUC_1_E3_C3
B_RES_HBA1C_1_E3_C3
B_RES_COL_1_E3_C3
B_RES_CREAT_1_E3_C3
B_ERR_GLUC_1_E3_C3
B_ERR_HBA1C_1_E3_C3
B_ERR_COL_1_E3_C3
B_ERR_CREAT_1_E3_C3
B_RES_GLUC_2_E3_C3
B_RES_HBA1C_2_E3_C3
B_RES_COL_2_E3_C3
B_RES_CREAT_2_E3_C3
B_ERR_GLUC_2_E3_C3
B_ERR_HBA1C_2_E3_C3
B_ERR_COL_2_E3_C3
B_ERR_CREAT_2_E3_C3
B_RES_GLUC_3_E3_C3
B_RES_HBA1C_3_E3_C3
B_RES_COL_3_E3_C3
B_RES_CREAT_3_E3_C3
B_ERR_GLUC_3_E3_C3
B_ERR_HBA1C_3_E3_C3
B_ERR_COL_3_E3_C3
B_ERR_CREAT_3_E3_C3
INITIALS_4_E3_C3
A_RES_GLUC_3_VAL_E3_C3
A_RES_HBA1C_3_VAL_E3_C3
A_RES_COL_3_VAL_E3_C3
B_RES_GLUC_3_VAL_E3_C3
B_RES_HBA1C_3_VAL_E3_C3
B_RES_COL_3_VAL_E3_C3
B_RES_CREAT_3_VAL_E3_C3
CRF Version ID_E4_C4
KHDC_DAT_E4_C4
SMOKE_YN_E4_C4
SMOKE_AGE_E4_C4
CIGAR_NUM_E4_C4
CESAT_AGE_E4_C4
SMOKE_TYPE_E4_C4
ALC_INTAKE_E4_C4
ALC_YEARS1_E4_C4
ALC_YEARS2_E4_C4
ALC_TYPE_E4_C4
HEIGHT_E4_C4
HEIGHT_NR_E4_C4
WEIGHT_E4_C4
WEIGHT_NR_E4_C4
BMI2_E4_C4
KHDC_DIAG_E4_C4
INIT_MEMBER_E4_C4
CRF Version ID_E5_C5
ANALY_DAT_E5_C5
TEST_PERF_YN_E5_C5
GLUC_VAL_E5_C5
GLUC_U_E5_C5
HBA1C_VAL_E5_C5
HBA1C_U_E5_C5
CHOL_VAL_E5_C5
CHOL_U_E5_C5
CREAT_VAL_E5_C5
CREAT_U_E5_C5
LAB_INITIALS_E5_C5
CRF Version ID_E6_C6
WDRL_DAT_E6_C6
WDRL_REAS_E6_C6
INIT_MEMBER_E6_C6
Participant ID
Protocol ID
Participant Status
CRF Version ID_E1_C1
STUDYID_CALC_E1_C1
SITE_ID_CALC_E1_C1
SUBJECT_N_CALC_E1_C1
STUDY_OID_E1_C1
SITE_ID_E1_C1
Country_E1_C1
ELIG_DAT_E1_C1
ELIG_TIM_E1_C1
ELIG_INIT_E1_C1
ELIG1_E1_C1
ELIG2_E1_C1
ELIG3_E1_C1
ELIG4_E1_C1
HB_RES_E1_C1
TOTAL_ELIG_E1_C1
ELIG_YN_E1_C1
IC_YN_E1_C1
CRF Version ID_E2_C2
CONS_DAT_E2_C2
CONS_TIM_E2_C2
GND_E2_C2
AGE_E2_C2
PRE_COND_E2_C2
OTH_COND_E2_C2
MEDS_E2_C2
OTH_MEDS_E2_C2
FAST_STAT_E2_C2
INITALS_E2_C2
CRF Version ID_E3_C3
COL_DAT_E3_C3
INITIALS_1_E3_C3
VEN_BL_COL_E3_C3
COL_TIM_E3_C3
INITIALS_2_E3_C3
VOL_A_E3_C3
VOL_B_E3_C3
OTH_B_E3_C3
CETR_TIM_B_E3_C3
VOL_C_E3_C3
CETR_TIM_C_E3_C3
A_LOTGLUC_E3_C3
A_LOTHBA1C_E3_C3
A_LOTCOL_E3_C3
A_RES_GLUC_1_E3_C3
A_RES_HBA1C_1_E3_C3
A_RES_COL_1_E3_C3
A_ERR_GLUC_1_E3_C3
A_ERR_HBA1C_1_E3_C3
A_RES_GLUC_2_E3_C3
A_RES_HBA1C_2_E3_C3
A_ERR_GLUC_2_E3_C3
A_ERR_HBA1C_2_E3_C3
A_RES_GLUC_3_E3_C3
A_RES_HBA1C_3_E3_C3
A_RES_COL_3_E3_C3
A_ERR_GLUC_3_E3_C3
A_ERR_HBA1C_3_E3_C3
INITIALS_3_E3_C3
B_LOTGLUC_E3_C3
B_LOTHBA1C_E3_C3
B_LOTCOL_E3_C3
B_LOTCRAT_E3_C3
B_RES_GLUC_1_E3_C3
B_RES_HBA1C_1_E3_C3
B_RES_COL_1_E3_C3
B_RES_CREAT_1_E3_C3
B_ERR_GLUC_1_E3_C3
B_ERR_HBA1C_1_E3_C3
B_ERR_COL_1_E3_C3
B_ERR_CREAT_1_E3_C3
B_RES_GLUC_2_E3_C3
B_RES_HBA1C_2_E3_C3
B_RES_COL_2_E3_C3
B_RES_CREAT_2_E3_C3
B_ERR_GLUC_2_E3_C3
B_ERR_HBA1C_2_E3_C3
B_ERR_COL_2_E3_C3
B_ERR_CREAT_2_E3_C3
B_RES_GLUC_3_E3_C3
B_RES_HBA1C_3_E3_C3
B_RES_COL_3_E3_C3
B_RES_CREAT_3_E3_C3
B_ERR_GLUC_3_E3_C3
B_ERR_HBA1C_3_E3_C3
B_ERR_COL_3_E3_C3
B_ERR_CREAT_3_E3_C3
INITIALS_4_E3_C3
A_RES_GLUC_3_VAL_E3_C3
A_RES_HBA1C_3_VAL_E3_C3
A_RES_COL_3_VAL_E3_C3
B_RES_GLUC_3_VAL_E3_C3
B_RES_HBA1C_3_VAL_E3_C3
B_RES_COL_3_VAL_E3_C3
B_RES_CREAT_3_VAL_E3_C3
CRF Version ID_E4_C4
KHDC_DAT_E4_C4
SMOKE_YN_E4_C4
SMOKE_AGE_E4_C4
CIGAR_NUM_E4_C4
CESAT_AGE_E4_C4
SMOKE_TYPE_E4_C4
ALC_INTAKE_E4_C4
ALC_YEARS1_E4_C4
ALC_YEARS2_E4_C4
ALC_TYPE_E4_C4
HEIGHT_E4_C4
HEIGHT_NR_E4_C4
WEIGHT_E4_C4
WEIGHT_NR_E4_C4
BMI2_E4_C4
KHDC_DIAG_E4_C4
INIT_MEMBER_E4_C4
CRF Version ID_E5_C5
ANALY_DAT_E5_C5
TEST_PERF_YN_E5_C5
GLUC_VAL_E5_C5
GLUC_U_E5_C5
HBA1C_VAL_E5_C5
HBA1C_U_E5_C5
CHOL_VAL_E5_C5
CHOL_U_E5_C5
CREAT_VAL_E5_C5
CREAT_U_E5_C5
LAB_INITIALS_E5_C5
CRF Version ID_E6_C6
WDRL_DAT_E6_C6
WDRL_REAS_E6_C6
INIT_MEMBER_E6_C6
Participant ID
Protocol ID
Participant Status
CRF Version ID_E1_C1
STUDYID_CALC_E1_C1
SITE_ID_CALC_E1_C1
SUBJECT_N_CALC_E1_C1
STUDY_OID_E1_C1
SITE_ID_E1_C1
Country_E1_C1
ELIG_DAT_E1_C1
ELIG_TIM_E1_C1
ELIG_INIT_E1_C1
ELIG1_E1_C1
ELIG2_E1_C1
ELIG3_E1_C1
ELIG4_E1_C1
HB_RES_E1_C1
TOTAL_ELIG_E1_C1
ELIG_YN_E1_C1
IC_YN_E1_C1
CRF Version ID_E2_C2
CONS_DAT_E2_C2
CONS_TIM_E2_C2
GND_E2_C2
AGE_E2_C2
PRE_COND_E2_C2
OTH_COND_E2_C2
MEDS_E2_C2
OTH_MEDS_E2_C2
FAST_STAT_E2_C2
INITALS_E2_C2
CRF Version ID_E3_C3
COL_DAT_E3_C3
INITIALS_1_E3_C3
VEN_BL_COL_E3_C3
COL_TIM_E3_C3
INITIALS_2_E3_C3
VOL_A_E3_C3
VOL_B_E3_C3
OTH_B_E3_C3
CETR_TIM_B_E3_C3
VOL_C_E3_C3
CETR_TIM_C_E3_C3
A_LOTGLUC_E3_C3
A_LOTHBA1C_E3_C3
A_LOTCOL_E3_C3
A_RES_GLUC_1_E3_C3
A_RES_HBA1C_1_E3_C3
A_RES_COL_1_E3_C3
A_ERR_GLUC_1_E3_C3
A_ERR_HBA1C_1_E3_C3
A_RES_GLUC_2_E3_C3
A_RES_HBA1C_2_E3_C3
A_ERR_GLUC_2_E3_C3
A_ERR_HBA1C_2_E3_C3
A_RES_GLUC_3_E3_C3
A_RES_HBA1C_3_E3_C3
A_RES_COL_3_E3_C3
A_ERR_GLUC_3_E3_C3
A_ERR_HBA1C_3_E3_C3
INITIALS_3_E3_C3
B_LOTGLUC_E3_C3
B_LOTHBA1C_E3_C3
B_LOTCOL_E3_C3
B_LOTCRAT_E3_C3
B_RES_GLUC_1_E3_C3
B_RES_HBA1C_1_E3_C3
B_RES_COL_1_E3_C3
B_RES_CREAT_1_E3_C3
B_ERR_GLUC_1_E3_C3
B_ERR_HBA1C_1_E3_C3
B_ERR_COL_1_E3_C3
B_ERR_CREAT_1_E3_C3
B_RES_GLUC_2_E3_C3
B_RES_HBA1C_2_E3_C3
B_RES_COL_2_E3_C3
B_RES_CREAT_2_E3_C3
B_ERR_GLUC_2_E3_C3
B_ERR_HBA1C_2_E3_C3
B_ERR_COL_2_E3_C3
B_ERR_CREAT_2_E3_C3
B_RES_GLUC_3_E3_C3
B_RES_HBA1C_3_E3_C3
B_RES_COL_3_E3_C3
B_RES_CREAT_3_E3_C3
B_ERR_GLUC_3_E3_C3
B_ERR_HBA1C_3_E3_C3
B_ERR_COL_3_E3_C3
B_ERR_CREAT_3_E3_C3
INITIALS_4_E3_C3
A_RES_GLUC_3_VAL_E3_C3
A_RES_HBA1C_3_VAL_E3_C3
A_RES_COL_3_VAL_E3_C3
B_RES_GLUC_3_VAL_E3_C3
B_RES_HBA1C_3_VAL_E3_C3
B_RES_COL_3_VAL_E3_C3
B_RES_CREAT_3_VAL_E3_C3
CRF Version ID_E4_C4
KHDC_DAT_E4_C4
SMOKE_YN_E4_C4
SMOKE_AGE_E4_C4
CIGAR_NUM_E4_C4
CESAT_AGE_E4_C4
SMOKE_TYPE_E4_C4
ALC_INTAKE_E4_C4
ALC_YEARS1_E4_C4
ALC_YEARS2_E4_C4
ALC_TYPE_E4_C4
HEIGHT_E4_C4
HEIGHT_NR_E4_C4
WEIGHT_E4_C4
WEIGHT_NR_E4_C4
BMI2_E4_C4
KHDC_DIAG_E4_C4
INIT_MEMBER_E4_C4
CRF Version ID_E5_C5
ANALY_DAT_E5_C5
TEST_PERF_YN_E5_C5
GLUC_VAL_E5_C5
GLUC_U_E5_C5
HBA1C_VAL_E5_C5
HBA1C_U_E5_C5
CHOL_VAL_E5_C5
CHOL_U_E5_C5
CREAT_VAL_E5_C5
CREAT_U_E5_C5
LAB_INITIALS_E5_C5
CRF Version ID_E6_C6
WDRL_DAT_E6_C6
WDRL_REAS_E6_C6
INIT_MEMBER_E6_C6
Participant ID
Protocol ID
Participant Status
CRF Version ID_E1_C1
STUDYID_CALC_E1_C1
SITE_ID_CALC_E1_C1
SUBJECT_N_CALC_E1_C1
STUDY_OID_E1_C1
SITE_ID_E1_C1
Country_E1_C1
ELIG_DAT_E1_C1
ELIG_TIM_E1_C1
ELIG_INIT_E1_C1
ELIG1_E1_C1
ELIG2_E1_C1
ELIG3_E1_C1
ELIG4_E1_C1
HB_RES_E1_C1
TOTAL_ELIG_E1_C1
ELIG_YN_E1_C1
IC_YN_E1_C1
[truncated: 6,447 more rows]

## Sheet: EXCEL_Final Dataset_NC001
Dataset Name: Final Dataset		All-items_Draft
Study Name:	NC001 - Cardiometabolic Devices Study
Protocol ID:	NC001_CARDIOMETABO_DEVICES
Date:	2022-Jul-08
Participants:	359
Study Event Definitions	6
Study Event Definition 1	Eligibility	E1
CRF1	Eligibility Assessment Form	C1
Study Event Definition 2	Clinical	E2
CRF2	Clinical Form	C2
Study Event Definition 3	Specimen collection and POC test results	E3
CRF3	Specimen collection and POC test results	C3
Study Event Definition 4	KHDC Medical Records	E4
CRF4	KHDC Medical Records	C4
Study Event Definition 5	Laboratory results	E5
CRF5	Laboratory results	C5
Study Event Definition 6	CRF Participant withdrawal	E6
CRF6	Participant withdrawal	C6

Participant ID	Protocol ID	Participant Status	CRF Version ID_E1_C1	STUDYID_CALC_E1_C1	SITE_ID_CALC_E1_C1	SUBJECT_N_CALC_E1_C1	STUDY_OID_E1_C1	SITE_ID_E1_C1	Country_E1_C1	ELIG_DAT_E1_C1	ELIG1_E1_C1	ELIG2_E1_C1	ELIG3_E1_C1	ELIG4_E1_C1	HB_RES_E1_C1	TOTAL_ELIG_E1_C1	ELIG_YN_E1_C1	IC_YN_E1_C1	CRF Version ID_E2_C2	CONS_DAT_E2_C2	GND_E2_C2	AGE_E2_C2	PRE_COND_E2_C2	OTH_COND_E2_C2	MEDS_E2_C2	OTH_MEDS_E2_C2	FAST_STAT_E2_C2	CRF Version ID_E3_C3	COL_DAT_E3_C3	VEN_BL_COL_E3_C3	COL_TIM_E3_C3	VOL_A_E3_C3	VOL_B_E3_C3	OTH_B_E3_C3	CETR_TIM_B_E3_C3	VOL_C_E3_C3	CETR_TIM_C_E3_C3	A_LOTGLUC_E3_C3	A_LOTHBA1C_E3_C3	A_LOTCOL_E3_C3	A_RES_GLUC_1_E3_C3	A_RES_HBA1C_1_E3_C3	A_RES_COL_1_E3_C3	A_ERR_GLUC_1_E3_C3	A_ERR_HBA1C_1_E3_C3	A_RES_GLUC_2_E3_C3	A_RES_HBA1C_2_E3_C3	A_ERR_GLUC_2_E3_C3	A_ERR_HBA1C_2_E3_C3
NC001010001	NC001_01_KHP	Available	v1.0	NC001	1	1	NC001	1	Kakarvitta Health Post	2022-03-14	1	1	1	1	15.1	Eligible	1	1	v1.0	2022-03-14	1	50	1,2		1,3		2	v1.1	2022-03-14	1	11:19:00	1	0	2	11:25:00	1	12:45:00	130228	235	C111	1	1	1
NC001010059	NC001_01_KHP	Available	v1.0	NC001	1	59	NC001	1	Kakarvitta Health Post	2022-04-07	1	1	1	1	12.4	Eligible	1	1	v1.0	2022-04-07	2	42	0		0		2	v1.1	2022-04-07	1	13:00:00	1	0	2	13:25:00	1	14:00:00	130228	235	C111	1	1	1
NC001010082	NC001_01_KHP	Available	v1.0	NC001	1	82	NC001	1	Kakarvitta Health Post	2022-04-19	1	1	1	1	11.8	Eligible	1	1	v1.0	2022-04-19	1	51	0		0		2	v1.1	2022-04-19	1	12:13:00	1	0	2	12:23:00	1	13:13:00	130228	235	C111	1	1	1
NC001010009	NC001_01_KHP	Available	v1.0	NC001	1	9	NC001	1	Kakarvitta Health Post	2022-03-15	1	1	1	1	12	Eligible	1	1	v1.0	2022-03-15	1	50	1,2		1,3		2	v1.1	2022-03-15	1	13:15:00	1	0	2	13:20:00	1	14:15:00	130228	235	c111	1	1	1
NC001010092	NC001_01_KHP	Available	v1.0	NC001	1	92	NC001	1	Kakarvitta Health Post	2022-04-21	1	1	1	1	18.7	Eligible	1	1	v1.0	2022-04-21	1	62	2		1		2	v1.1	2022-04-21	1	11:17:00	1	0	2	11:25:00	1	12:17:00	130228	235	C111	1	1	1
NC001010016	NC001_01_KHP	Available	v1.0	NC001	1	16	NC001	1	Kakarvitta Health Post	2022-03-17	1	1	1	1	13.2	Eligible	1	1	v1.0	2022-03-17	1	59	1,2		1,3		2	v1.1	2022-03-17	1	09:45:00	1	0	2	09:50:00	1	10:45:00	130228	235	C111	1	1	1
NC001010052	NC001_01_KHP	Available	v1.0	NC001	1	52	NC001	1	Kakarvitta Health Post	2022-04-05	1	1	1	1	15.3	Eligible	1	1	v1.0	2022-04-05	2	53	2		0		2	v1.1	2022-04-05	1	11:52:00	1	0	2	12:15:00	1	12:52:00	130228	235	C111	1	1	1
NC001010003	NC001_01_KHP	Available	v1.0	NC001	1	3	NC001	1	Kakarvitta Health Post	2022-03-14	1	1	1	1	14.2	Eligible	1	1	v1.0	2022-03-14	1	80	1		3		2	v1.1	2022-03-14	1	14:00:00	1	0	2	14:05:00	1	15:08:00	130228	235	C111	1	1	1
NC001010051	NC001_01_KHP	Available	v1.0	NC001	1	51	NC001	1	Kakarvitta Health Post	2022-04-05	1	1	1	1	12.6	Eligible	1	1	v1.0	2022-04-05	2	56	0		0		2	v1.1	2022-04-05	1	11:20:00	1	0	2	11:45:00	1	12:20:00	130228	235	C111	1	1	1
NC001010053	NC001_01_KHP	Available	v1.0	NC001	1	53	NC001	1	Kakarvitta Health Post	2022-04-05	1	1	1	1	12.5	Eligible	1	1	v1.0	2022-04-05	1	49	1		0		2	v1.1	2022-04-05	1	12:35:00	1	0	2	13:00:00	1	13:35:00	130228	235	C111	1	1	1
NC001010021	NC001_01_KHP	Available	v1.0	NC001	1	21	NC001	1	Kakarvitta Health Post	2022-03-20	1	1	1	1	8.3	Eligible	1	1	v1.0	2022-03-20	1	64	1,2		3		2	v1.1	2022-03-20	1	12:35:00	1	0	2	12:40:00	1	13:35:00	130228	235	C111	1	1	1
NC001010041	NC001_01_KHP	Available	v1.0	NC001	1	41	NC001	1	Kakarvitta Health Post	2022-03-24	1	1	1	1	11.4	Eligible	1	1	v1.0	2022-03-24	2	57	1,2		1,3		2	v1.1	2022-03-24	1	12:20:00	1	0	2	12:25:00	1	13:20:00	130228	235	C111	1	1	1
NC001010032	NC001_01_KHP	Available	v1.0	NC001	1	32	NC001	1	Kakarvitta Health Post	2022-03-23	1	1	1	1	8.9	Eligible	1	1	v1.0	2022-03-23	1	68	1,2,7		1,3		2	v1.1	2022-03-22	1	10:50:00	1	0	2	10:55:00	1	11:50:00	130228	235	C111	1	1	1
NC001010017	NC001_01_KHP	Available	v1.0	NC001	1	17	NC001	1	Kakarvitta Health Post	2022-03-17	1	1	1	1	15.2	Eligible	1	1	v1.0	2022-03-17	1	48	1,2		1		2	v1.1	2022-03-17	1	10:15:00	1	0	2	10:20:00	1	11:15:00	130228	235	C111	1	1	1
NC001010088	NC001_01_KHP	Available	v1.0	NC001	1	88	NC001	1	Kakarvitta Health Post	2022-04-20	1	1	1	1	12.7	Eligible	1	1	v1.0	2022-04-20	2	72	0		0		2	v1.1	2022-04-20	1	11:40:00	1	0	2	11:50:00	1	12:40:00	130228	235	C111	1	1	1
NC001010047	NC001_01_KHP	Available	v1.0	NC001	1	47	NC001	1	Kakarvitta Health Post	2022-03-28	1	1	1	1	13.2	Eligible	1	1	v1.0	2022-03-28	2	57	0		0		2	v1.1	2022-03-28	1	10:50:00	1	0	2	10:55:00	1	11:50:00	130228	235	C11	1	1	1
NC001010084	NC001_01_KHP	Available	v1.0	NC001	1	84	NC001	1	Kakarvitta Health Post	2022-04-19	1	1	1	1	11.7	Eligible	1	1	v1.0	2022-04-19	1	64	0		0		2	v1.1	2022-04-19	1	13:09:00	1	0	2	13:20:00	1	14:09:00	130228	235	C111	1	1	1
NC001010019	NC001_01_KHP	Available	v1.0	NC001	1	19	NC001	1	Kakarvitta Health Post	2022-03-17	1	1	1	1	11.1	Eligible	1	1	v1.0	2022-03-17	2	54	1,2		1,3		2	v1.1	2022-03-17	1	11:20:00	1	0	2	11:25:00	1	12:20:00	130228	235	C111	1	1	1
NC001010005	NC001_01_KHP	Available	v1.0	NC001	1	5	NC001	1	Kakarvitta Health Post	2022-03-14	1	1	1	1	13	Eligible	1	1	v1.0	2022-03-14	1	61	1,2		3		2	v1.1	2022-03-14	1	16:05:00	1	0	2	16:10:00	1	17:15:00	130228	235	C111	1	1	1
NC001010087	NC001_01_KHP	Available	v1.0	NC001	1	87	NC001	1	Kakarvitta Health Post	2022-04-20	1	1	1	1	11.7	Eligible	1	1	v1.0	2022-04-20	2	56	1		0		2	v1.1	2022-04-20	1	11:07:00	1	0	2	11:17:00	1	12:07:00	130228	235	C111	1	1	1
NC001010074	NC001_01_KHP	Available	v1.0	NC001	1	74	NC001	1	Kakarvitta Health Post	2022-04-17	1	1	1	1	11.1	Eligible	1	1	v1.0	2022-04-17	2	40	1		3		2	v1.1	2022-04-17	1	14:44:00	1	0	2	15:00:00	1	15:44:00	130228	113	00F0D	1	1	1
NC001010027	NC001_01_KHP	Available	v1.0	NC001	1	27	NC001	1	Kakarvitta Health Post	2022-03-21	1	1	1	1	13.1	Eligible	1	1	v1.0	2022-03-21	1	72	1,2		1,3		2	v1.1	2022-03-21	1	12:05:00	1	0	2	12:10:00	1	13:05:00	130228	235	C111	1	1	1
NC001010015	NC001_01_KHP	Available	v1.0	NC001	1	15	NC001	1	Kakarvitta Health Post	2022-03-16	1	1	1	1	12.39	Eligible	1	1	v1.0	2022-03-16	2	45	1,2		1,3,4		2	v1.1	2022-03-16	1	12:45:00	1	0	2	12:50:00	1	13:45:00	130228	235	C111	1	0	1		NOT AVAILABLE		1
NC001010042	NC001_01_KHP	Available	v1.0	NC001	1	42	NC001	1	Kakarvitta Health Post	2022-03-27	1	1	1	1	12.7	Eligible	1	1	v1.0	2022-03-27	2	46	0		0		2	v1.1	2022-03-27	1	11:35:00	1	0	2	11:40:00	1	12:35:00	130228	235	C111	1	1	1
NC001010020	NC001_01_KHP	Available	v1.0	NC001	1	20	NC001	1	Kakarvitta Health Post	2022-03-17	1	1	1	1	13.8	Eligible	1	1	v1.0	2022-03-17	1	64	1		3		2	v1.1	2022-03-17	1	11:55:00	1	0	2	12:00:00	1	12:55:00	130228	235	C111	1	1	1
NC001010025	NC001_01_KHP	Available	v1.0	NC001	1	25	NC001	1	Kakarvitta Health Post	2022-03-21	1	1	1	1	13.29	Eligible	1	1	v1.0	2022-03-21	2	53	1		3		2	v1.1	2022-03-21	1	11:15:00	1	0	2	11:20:00	1	12:15:00	130228	23S	C111	1	1	1
NC001010039	NC001_01_KHP	Available	v1.0	NC001	1	39	NC001	1	Kakarvitta Health Post	2022-03-24	1	1	1	1	13.6	Eligible	1	1	v1.0	2022-03-24	2	54	2		1		2	v1.1	2022-03-24	1	11:28:00	1	0	2	11:33:00	1	12:28:00	130228	235	C111	1	1	1
NC001010024	NC001_01_KHP	Available	v1.0	NC001	1	24	NC001	1	Kakarvitta Health Post	2022-03-21	1	1	1	1	11.6	Eligible	1	1	v1.0	2022-03-21	2	56	1,2		1,3		2	v1.1	2022-03-21	1	10:45:00	1	0	2	10:50:00	1	11:45:00	130228	235	C111	1	1	1
NC001010083	NC001_01_KHP	Available	v1.0	NC001	1	83	NC001	1	Kakarvitta Health Post	2022-04-19	1	1	1	1	11	Eligible	1	1	v1.0	2022-04-19	2	34	0		0		2	v1.1	2022-04-19	1	12:40:00	1	0	2	12:47:00	1	13:40:00	130228	235	C111	1	1	1
NC001010069	NC001_01_KHP	Available	v1.0	NC001	1	69	NC001	1	Kakarvitta Health Post	2022-04-13	1	1	1	1	18.1	Eligible	1	1	v1.0	2022-04-13	1	38	0		6	ANTI DEPRESSANT	2	v1.1	2022-04-13	1	13:43:00	1	0	2	14:05:00	1	14:43:00	130228	235	C111	1	1	1
NC001010076	NC001_01_KHP	Available	v1.0	NC001	1	76	NC001	1	Kakarvitta Health Post	2022-04-18	1	1	1	1	15.6	Eligible	1	1	v1.0	2022-04-18	1	53	0		0		2	v1.1	2022-04-18	1	11:49:00	1	0	2	11:59:00	1	12:49:00	130228	235	C111	1	1	1
NC001010073	NC001_01_KHP	Available	v1.0	NC001	1	73	NC001	1	Kakarvitta Health Post	2022-04-17	1	1	1	1	12.3	Eligible	1	1	v1.0	2022-04-17	2	68	2		1		2	v1.1	2022-04-17	1	14:12:00	1	0	2	14:27:00	1	15:12:00	130228	235	C111	1	1	1
NC001010002	NC001_01_KHP	Available	v1.0	NC001	1	2	NC001	1	Kakarvitta Health Post	2022-03-14	1	1	1	1	11.4	Eligible	1	1	v1.0	2022-03-14	2	70	1,2		1,3		2	v1.1	2022-03-14	1	12:46:00	1	0	2	12:55:00	1	13:55:00	130228	235	C111	1	1	1
NC001010060	NC001_01_KHP	Available	v1.0	NC001	1	60	NC001	1	Kakarvitta Health Post	2022-04-07	1	1	1	1	15	Eligible	1	1	v1.0	2022-04-07	1	20	0		0		2	v1.1	2022-04-07	1	13:50:00	1	0	2	14:15:00	1	14:50:00	130228	235	C111	1	1	1
NC001010048	NC001_01_KHP	Available	v1.0	NC001	1	48	NC001	1	Kakarvitta Health Post	2022-03-28	1	1	1	1	9.9	Eligible	1	1	v1.0	2022-03-28	2	40	2		1		2	v1.1	2022-03-28	1	11:20:00	1	0	2	11:25:00	1	12:20:00	130228	235	C111	1	1	1
NC001010035	NC001_01_KHP	Available	v1.0	NC001	1	35	NC001	1	Kakarvitta Health Post	2022-03-23	1	1	1	1	11.7	Eligible	1	1	v1.0	2022-03-23	1	52	1,2		1,3		2	v1.1	2022-03-23	1	12:35:00	1	0	2	12:40:00	1	13:35:00	130228	235	C111	1	1	1
NC001010065	NC001_01_KHP	Available	v1.0	NC001	1	65	NC001	1	Kakarvitta Health Post	2022-04-13	1	1	1	1	13.8	Eligible	1	1	v1.0	2022-04-13	2	67	0		0		2	v1.1	2022-04-13	1	12:19:00	1	0	2	12:44:00	1	13:19:00	130228	235	C111	1	1	1
NC001010079	NC001_01_KHP	Available	v1.0	NC001	1	79	NC001	1	Kakarvitta Health Post	2022-04-18	1	1	1	1	12.5	Eligible	1	1	v1.0	2022-04-18	2	44	2		1		2	v1.1	2022-04-18	1	13:33:00	1	0	2	13:43:00	1	14:33:00	130228	235	C111	1	1	1
NC001010100	NC001_01_KHP	Available	v1.0	NC001	1	100	NC001	1	Kakarvitta Health Post	2022-04-24	1	1	1	1	13.5	Eligible	1	1	v1.0	2022-04-24	2	48	0		0		2	v1.1	2022-04-24	1	14:32:00	1	0	2	14:43:00	1	15:32:00	130228	235	C111	1	1	1
NC001010030	NC001_01_KHP	Available	v1.0	NC001	1	30	NC001	1	Kakarvitta Health Post	2022-03-22	1	1	1	1	12.6	Eligible	1	1	v1.0	2022-03-22	2	70	1		3		2	v1.1	2022-03-22	1	12:40:00	1	0	2	12:45:00	1	13:40:00	130228	235	C111	1	1	1
NC001010034	NC001_01_KHP	Available	v1.0	NC001	1	34	NC001	1	Kakarvitta Health Post	2022-03-23	1	1	1	1	12	Eligible	1	1	v1.0	2022-03-23	2	48	1,2		1,3		2	v1.1	2022-03-23	1	12:10:00	1	0	2	12:15:00	1	13:10:00	130228	235	C111	1	1	1
NC001010057	NC001_01_KHP	Available	v1.0	NC001	1	57	NC001	1	Kakarvitta Health Post	2022-04-07	1	1	1	1	11.7	Eligible	1	1	v1.0	2022-04-07	2	70	1		0		2	v1.1	2022-04-07	1	11:27:00	1	0	2	11:52:00	1	12:27:00	130228	235	C111	1	1	1
NC001010012	NC001_01_KHP	Available	v1.0	NC001	1	12	NC001	1	Kakarvitta Health Post	2022-03-16	1	1	1	1	10.7	Eligible	1	1	v1.0	2022-03-16	1	73	1,2		1,3		2	v1.1	2022-03-16	1	10:45:00	1	0	2	10:55:00	1	11:45:00	130228	235	C111	1	1	1
NC001010043	NC001_01_KHP	Available	v1.0	NC001	1	43	NC001	1	Kakarvitta Health Post	2022-03-27	1	1	1	1	14.2	Eligible	1	1	v1.0	2022-03-27	1	60	1,2		1		2	v1.1	2022-03-27	1	11:50:00	1	0	2	12:00:00	1	12:50:00	130228	235	C111	1	1	1
NC001010044	NC001_01_KHP	Available	v1.0	NC001	1	44	NC001	1	Kakarvitta Health Post	2022-03-27	1	1	1	1	13.8	Eligible	1	1	v1.0	2022-03-27	1	47	1		4		2	v1.1	2022-03-27	1	12:15:00	1	0	2	12:20:00	1	13:15:00	130228	235	C111	1	1	1
NC001010081	NC001_01_KHP	Available	v1.0	NC001	1	81	NC001	1	Kakarvitta Health Post	2022-04-19	1	1	1	1	14.2	Eligible	1	1	v1.0	2022-04-19	2	53	0		0		2	v1.1	2022-04-19	1	11:47:00	1	0	2	11:57:00	1	12:47:00	130228	235	C111	1	1	1
NC001010054	NC001_01_KHP	Available	v1.0	NC001	1	54	NC001	1	Kakarvitta Health Post	2022-04-05	1	1	1	1	12.8	Eligible	1	1	v1.0	2022-04-05	2	55	1		3		2	v1.1	2022-04-05	1	13:20:00	1	0	2	13:45:00	1	14:20:00	130228	235	C111	1	1	1
NC001010018	NC001_01_KHP	Available	v1.0	NC001	1	18	NC001	1	Kakarvitta Health Post	2022-03-17	1	1	1	1	10.2	Eligible	1	1	v1.0	2022-03-17	2	50	1		1		2	v1.1	2022-03-17	1	10:50:00	1	0	2	10:55:00	1	11:50:00	130228	235	C111	1	1	1
NC001010097	NC001_01_KHP	Available	v1.0	NC001	1	97	NC001	1	Kakarvitta Health Post	2022-04-24	1	1	1	1	11.8	Eligible	1	1	v1.0	2022-04-24	2	48	0		0		2	v1.1	2022-04-24	1	12:54:00	1	0	2	13:06:00	1	13:54:00	130228	235	C111	1	1	1
NC001010096	NC001_01_KHP	Available	v1.0	NC001	1	96	NC001	1	Kakarvitta Health Post	2022-04-24	1	1	1	1	13.2	Eligible	1	1	v1.0	2022-04-24	2	50	0		0		2	v1.1	2022-04-24	1	12:26:00	1	0	2	12:36:00	1	13:26:00	130228	235	C111	1	1	1
NC001010022	NC001_01_KHP	Available	v1.0	NC001	1	22	NC001	1	Kakarvitta Health Post	2022-03-20	1	1	1	1	12.19	Eligible	1	1	v1.0	2022-03-20	2	54	1,2		1		2	v1.1	2022-03-20	1	13:05:00	1	0	2	13:10:00	1	14:10:00	130228	235	C111	1	1	1
NC001010045	NC001_01_KHP	Available	v1.0	NC001	1	45	NC001	1	Kakarvitta Health Post	2022-03-27	1	1	1	1	9.3	Eligible	1	1	v1.0	2022-03-27	2	46	1,2,5		1,2,3		2	v1.1	2022-03-27	1	12:40:00	1	0	2	12:45:00	1	13:40:00	130228	235	C111	1	1	1
NC001010068	NC001_01_KHP	Available	v1.0	NC001	1	68	NC001	1	Kakarvitta Health Post	2022-04-13	1	1	1	1	13	Eligible	1	1	v1.0	2022-04-13	2	36	0		0		2	v1.1	2022-04-13	1	13:20:00	1	0	2	13:39:00	1	14:20:00	130228	235	C111	1	1	1
NC001010095	NC001_01_KHP	Available	v1.0	NC001	1	95	NC001	1	Kakarvitta Health Post	2022-04-21	1	1	1	1	10.3	Eligible	1	1	v1.0	2022-04-21	2	50	0		0		2	v1.1	2022-04-21	1	12:45:00	1	0	2	12:55:00	1	13:45:00	130228	235	C111	1	1	1
NC001010070	NC001_01_KHP	Available	v1.0	NC001	1	70	NC001	1	Kakarvitta Health Post	2022-04-17	1	1	1	1	14.6	Eligible	1	1	v1.0	2022-04-17	2	46	0		0		2	v1.1	2022-04-17	1	12:22:00	1	0	2	12:44:00	1	13:22:00	130228	235	C111	1	1	1
NC001010040	NC001_01_KHP	Available	v1.0	NC001	1	40	NC001	1	Kakarvitta Health Post	2022-03-24	1	1	1	1	16.6	Eligible	1	1	v1.0	2022-03-24	1	48	0		0		2	v1.1	2022-03-24	1	11:50:00	1	0	2	11:55:00	1	12:50:00	130228	235	C111	1	1	1
NC001010067	NC001_01_KHP	Available	v1.0	NC001	1	67	NC001	1	Kakarvitta Health Post	2022-04-13	1	1	1	1	11.5	Eligible	1	1	v1.0	2022-04-13	1	37	2		1		2	v1.1	2022-04-13	1	12:59:00	1	0	2	13:19:00	1	13:59:00	130228	235	C111	1	1	1
NC001010064	NC001_01_KHP	Available	v1.0	NC001	1	64	NC001	1	Kakarvitta Health Post	2022-04-11	1	1	1	1	13.3	Eligible	1	1	v1.0	2022-04-11	2	68	0		0		2	v1.1	2022-04-11	1	14:31:00	1	0	2	14:55:00	1	15:31:00	130228	235	C111	1	1	1
NC001010062	NC001_01_KHP	Available	v1.0	NC001	1	62	NC001	1	Kakarvitta Health Post	2022-04-11	1	1	1	1	14.2	Eligible	1	1	v1.0	2022-04-11	1	81	1		3		2	v1.1	2022-04-11	1	13:27:00	1	0	2	13:50:00	1	14:27:00	130228	235	C111	1	1	1
NC001010050	NC001_01_KHP	Available	v1.0	NC001	1	50	NC001	1	Kakarvitta Health Post	2022-03-28	1	1	1	1	9.9	Eligible	1	1	v1.0	2022-03-28	2	57	1,2,5		1,2,3		2	v1.1	2022-03-28	1	12:15:00	1	0	2	12:20:00	1	13:15:00	130228	235	C111	1	1	1
NC001010099	NC001_01_KHP	Available	v1.0	NC001	1	99	NC001	1	Kakarvitta Health Post	2022-04-24	1	1	1	1	15.8	Eligible	1	1	v1.0	2022-04-24	1	31	0		0		2	v1.1	2022-04-24	1	14:02:00	1	0	2	14:12:00	1	15:02:00	130228	235	C111	1	1	1
NC001010033	NC001_01_KHP	Available	v1.0	NC001	1	33	NC001	1	Kakarvitta Health Post	2022-03-23	1	1	1	1	12.4	Eligible	1	1	v1.0	2022-03-23	1	38	1,2		1,3		2	v1.1	2022-03-23	1	11:20:00	1	0	2	11:25:00	1	12:20:00	130228	235	C111	1	1	1
NC001010098	NC001_01_KHP	Available	v1.0	NC001	1	98	NC001	1	Kakarvitta Health Post	2022-04-24	1	1	1	1	11.9	Eligible	1	1	v1.0	2022-04-24	2	68	2		1		2	v1.1	2022-04-24	1	13:19:00	1	0	2	13:29:00	1	14:19:00	130228	235	C111	1	1	1
NC001010066	NC001_01_KHP	Available	v1.0	NC001	1	66	NC001	1	Kakarvitta Health Post	2022-04-13	1	1	1	1	11.3	Eligible	1	1	v1.0	2022-04-13	2	45	2		1		2	v1.1	2022-04-13	1	12:39:00	1	0	2	13:00:00	1	13:39:00	130228	235	C111	1	1	1
NC001010031	NC001_01_KHP	Available	v1.0	NC001	1	31	NC001	1	Kakarvitta Health Post	2022-03-22	1	1	1	1	14.6	Eligible	1	1	v1.0	2022-03-22	2	68	2		1		2	v1.1	2022-03-22	1	13:05:00	1	0	2	13:10:00	1	14:05:00	130228	235	C111	1	1	1
NC001010085	NC001_01_KHP	Available	v1.0	NC001	1	85	NC001	1	Kakarvitta Health Post	2022-04-19	1	1	1	1	13.4	Eligible	1	1	v1.0	2022-04-19	2	26	0		0		2	v1.1	2022-04-19	1	13:47:00	1	0	2	13:57:00	1	14:47:00	130228	235	C111	1	1	1
NC001010063	NC001_01_KHP	Available	v1.0	NC001	1	63	NC001	1	Kakarvitta Health Post	2022-04-11	1	1	1	1	13.9	Eligible	1	1	v1.0	2022-04-11	1	80	0		0		2	v1.1	2022-04-11	1	14:00:00	1	0	2	14:20:00	1	15:00:00	130228	235	C111	1	1	1
NC001010026	NC001_01_KHP	Available	v1.0	NC001	1	26	NC001	1	Kakarvitta Health Post	2022-03-21	1	1	1	1	13.29	Eligible	1	1	v1.0	2022-03-21	1	54	1,2		1,3		2	v1.1	2022-03-21	1	11:40:00	1	0	2	11:45:00	1	12:40:00	130228	235	C111	1	1	1
NC001010014	NC001_01_KHP	Available	v1.0	NC001	1	14	NC001	1	Kakarvitta Health Post	2022-03-16	1	1	1	1	12.1	Eligible	1	1	v1.0	2022-03-16	2	66	1		3		2	v1.1	2022-03-16	1	12:20:00	1	0	2	12:25:00	1	13:25:00	130228	235	C111	1	0	1		NOT AVAILABLE		0		NOT AVAILABLE
NC001010008	NC001_01_KHP	Available	v1.0	NC001	1	8	NC001	1	Kakarvitta Health Post	2022-03-15	1	1	1	1	11.6	Eligible	1	1	v1.0	2022-03-15	2	82	0		0		2	v1.1	2022-03-15	1	12:38:00	1	0	2	12:43:00	1	13:38:00	130228	235	C111	1	1	1
NC001010072	NC001_01_KHP	Available	v1.0	NC001	1	72	NC001	1	Kakarvitta Health Post	2022-04-17	1	1	1	1	10.7	Eligible	1	1	v1.0	2022-04-17	2	69	2		1		2	v1.1	2022-04-17	1	13:34:00	1	0	2	13:54:00	1	14:34:00	130228	235	C111	1	1	1
NC001010049	NC001_01_KHP	Available	v1.0	NC001	1	49	NC001	1	Kakarvitta Health Post	2022-03-28	1	1	1	1	12	Eligible	1	1	v1.0	2022-03-28	2	63	1,2		1,3		2	v1.1	2022-03-28	1	11:45:00	1	0	2	11:50:00	1	12:45:00	130228	235	C111	1	1	1
NC001010006	NC001_01_KHP	Available	v1.0	NC001	1	6	NC001	1	Kakarvitta Health Post	2022-03-15	1	1	1	1	13.6	Eligible	1	1	v1.0	2022-03-15	2	80	1		3		1	v1.1	2022-03-15	1	11:20:00	1	0	2	11:25:00	1	12:20:00	130228	235	C111	1	1	1
NC001010056	NC001_01_KHP	Available	v1.0	NC001	1	56	NC001	1	Kakarvitta Health Post	2022-04-07	1	1	1	1	14	Eligible	1	1	v1.0	2022-04-07	2	46	2		0		1	v1.1	2022-04-07	1	10:56:00	1	1		11:21:00	1	11:56:00	130228	235	C111	1	1	1
NC001010075	NC001_01_KHP	Available	v1.0	NC001	1	75	NC001	1	Kakarvitta Health Post	2022-04-17	1	1	1	1	12.4	Eligible	1	1	v1.0	2022-04-17	1	75	2		1		2	v1.1	2022-04-17	1	15:17:00	1	0	2	15:30:00	1	16:17:00	130228	235	C111	1	1	1
NC001010029	NC001_01_KHP	Available	v1.0	NC001	1	29	NC001	1	Kakarvitta Health Post	2022-03-22	1	1	1	1	10.5	Eligible	1	1	v1.0	2022-03-22	2	53	1		3		2	v1.1	2022-03-22	1	12:15:00	1	0	2	12:20:00	1	13:15:00	130228	235	C111	1	1	1
NC001010090	NC001_01_KHP	Available	v1.0	NC001	1	90	NC001	1	Kakarvitta Health Post	2022-04-20	1	1	1	1	12.9	Eligible	1	1	v1.0	2022-04-20	1	55	2		1		2	v1.1	2022-04-20	1	12:45:00	1	0	2	12:55:00	1	13:45:00	130228	235	C111	1	1	1
NC001010078	NC001_01_KHP	Available	v1.0	NC001	1	78	NC001	1	Kakarvitta Health Post	2022-04-18	1	1	1	1	11.9	Eligible	1	1	v1.0	2022-04-18	2	48	0		0		2	v1.1	2022-04-18	1	13:06:00	1	0	2	13:16:00	1	14:06:00	130228	235	C111	1	1	1
NC001010086	NC001_01_KHP	Available	v1.0	NC001	1	86	NC001	1	Kakarvitta Health Post	2022-04-20	1	1	1	1	9.6	Eligible	1	1	v1.0	2022-04-20	2	25	0		0		2	v1.1	2022-04-20	1	10:37:00	1	0	2	10:47:00	1	11:37:00	130228	235	C111	1	1	1
NC001010089	NC001_01_KHP	Available	v1.0	NC001	1	89	NC001	1	Kakarvitta Health Post	2022-04-20	1	1	1	1	15.3	Eligible	1	1	v1.0	2022-04-20	1	72	1,2,5		1,2,3		2	v1.1	2022-04-20	1	12:10:00	1	0	2	12:20:00	1	13:10:00	130228	235	C111	1	1	1
NC001010077	NC001_01_KHP	Available	v1.0	NC001	1	77	NC001	1	Kakarvitta Health Post	2022-04-18	1	1	1	1	12.1	Eligible	1	1	v1.0	2022-04-18	1	75	2		1		2	v1.1	2022-04-18	1	12:24:00	1	0	2	12:35:00	1	13:24:00	130228	235	C111	1	1	1
NC001010091	NC001_01_KHP	Available	v1.0	NC001	1	91	NC001	1	Kakarvitta Health Post	2022-04-21	1	1	1	1	10.9	Eligible	1	1	v1.0	2022-04-21	2	72	2		1		2	v1.1	2022-04-21	1	10:50:00	1	0	2	11:00:00	1	11:50:00	130228	235	C111	1	1	1
NC001010023	NC001_01_KHP	Available	v1.0	NC001	1	23	NC001	1	Kakarvitta Health Post	2022-03-20	1	1	1	1	13.4	Eligible	1	1	v1.0	2022-03-20	1	62	1		3		2	v1.1	2022-03-20	1	13:35:00	1	0	2	13:40:00	1	14:35:00	130228	253	C111	1	1	1
NC001010037	NC001_01_KHP	Available	v1.0	NC001	1	37	NC001	1	Kakarvitta Health Post	2022-03-24	1	1	1	1	17.9	Eligible	1	1	v1.0	2022-03-24	1	49	1,2		0		2	v1.1	2022-03-24	1	10:50:00	1	0	2	10:55:00	1	11:55:00	130228	235	C111	1	1	1
NC001010038	NC001_01_KHP	Available	v1.0	NC001	1	38	NC001	1	Kakarvitta Health Post	2022-03-24	1	1	1	1	12.5	Eligible	1	1	v1.0	2022-03-24	2	71	0		0		2	v1.1	2022-03-24	1	11:10:00	1	0	2	11:15:00	1	12:10:00	130228	235	C111	1	1	1
NC001010071	NC001_01_KHP	Available	v1.0	NC001	1	71	NC001	1	Kakarvitta Health Post	2022-04-17	1	1	1	1	9.7	Eligible	1	1	v1.0	2022-04-17	1	99	0		0		2
NC001010080	NC001_01_KHP	Available	v1.0	NC001	1	80	NC001	1	Kakarvitta Health Post	2022-04-18	1	1	1	1	14	Eligible	1	1	v1.0	2022-04-18	1	62	0		0		2	v1.1	2022-04-18	1	13:53:00	1	0	2	14:06:00	1	14:53:00	130228	235	C111	1	1	1
NC001010046	NC001_01_KHP	Available	v1.0	NC001	1	46	NC001	1	Kakarvitta Health Post	2022-03-27	1	1	1	1	12.7	Eligible	1	1	v1.0	2022-03-27	2	50	1,2		1,3		2	v1.1	2022-03-27	1	13:05:00	1	0	2	13:10:00	1	14:05:00	130228	235	C111	1	1	1
NC001010093	NC001_01_KHP	Available	v1.0	NC001	1	93	NC001	1	Kakarvitta Health Post	2022-04-21	1	1	1	1	14.1	Eligible	1	1	v1.0	2022-04-21	1	28	0		0		2	v1.1	2022-04-21	1	11:43:00	1	0	2	11:50:00	1	12:43:00	130228	235	C111	1	1	1
NC001010094	NC001_01_KHP	Available	v1.0	NC001	1	94	NC001	1	Kakarvitta Health Post	2022-04-21	1	1	1	1	11.6	Eligible	1	1	v1.0	2022-04-21	2	45	0		0		2	v1.1	2022-04-21	1	12:14:00	1	0	2	12:22:00	1	13:14:00	130228	235	C111	1	1	1
NC001010061	NC001_01_KHP	Available	v1.0	NC001	1	61	NC001	1	Kakarvitta Health Post	2022-04-11	1	1	1	1	12.6	Eligible	1	1	v1.0	2022-04-11	2	64	2		1		2	v1.1	2022-04-11	1	13:00:00	1	0	2	13:20:00	1	14:00:00	130228	235	C111	1	1	1
NC001010058	NC001_01_KHP	Available	v1.0	NC001	1	58	NC001	1	Kakarvitta Health Post	2022-04-07	1	1	1	1	15.6	Eligible	1	1	v1.0	2022-04-07	1	50	1		0		2	v1.1	2022-04-07	1	12:16:00	1	0	2	12:40:00	1	13:16:00	130228	235	C111	1	1	1
NC001010013	NC001_01_KHP	Available	v1.0	NC001	1	13	NC001	1	Kakarvitta Health Post	2022-03-16	1	1	1	1	14.3	Eligible	1	1	v1.0	2022-03-16	1	54	2		0		2	v1.1	2022-03-16	1	11:40:00	1	0	2	11:45:00	1	12:40:00	130228	235	C111	1	1	1
NC001010055	NC001_01_KHP	Available	v1.0	NC001	1	55	NC001	1	Kakarvitta Health Post	2022-04-05	1	1	1	1	13.7	Eligible	1	1	v1.0	2022-04-05	1	64	2		1		2	v1.1	2022-04-05	1	14:12:00	1	0	2	14:37:00	1	15:12:00	130228	235	C111	1	1	1
NC001010004	NC001_01_KHP	Available	v1.0	NC001	1	4	NC001	1	Kakarvitta Health Post	2022-03-14	1	1	1	1	14.7	Eligible	1	1	v1.0	2022-03-14	1	64	1,2		5		2	v1.1	2022-03-14	1	14:55:00	1	0	2	15:00:00	1	16:05:00	130228	235	C111	1	1	1
NC001010036	NC001_01_KHP	Available	v1.0	NC001	1	36	NC001	1	Kakarvitta Health Post	2022-03-23	1	1	1	1	12	Eligible	1	1	v1.0	2022-03-23	2	66	1		3		2	v1.1	2022-03-23	1	12:55:00	1	0	2	13:00:00	1	13:55:00	130228	235	C111	1	1	1
NC001010007	NC001_01_KHP	Available	v1.0	NC001	1	7	NC001	1	Kakarvitta Health Post	2022-03-15	1	1	1	1	14.6	Eligible	1	1	v1.0	2022-03-15	1	42	1		3		2	v1.1	2022-03-15	1	12:10:00	1	0	2	12:15:00	1	13:10:00	130228	235	C111	1	1	1
NC001010010	NC001_01_KHP	Available	v1.0	NC001	1	10	NC001	1	Kakarvitta Health Post	2022-03-15	1	1	1	1	11.5	Eligible	1	1	v1.0	2022-03-15	2	55	1,2		1,2,3		2	v1.1	2022-03-15	1	14:00:00	1	0	2	14:05:00	1	15:00:00	130228	235	C111	1	1	1
NC001010011	NC001_01_KHP	Available	v1.0	NC001	1	11	NC001	1	Kakarvitta Health Post	2022-03-16	1	1	1	1	14.4	Eligible	1	1	v1.0	2022-03-16	1	60	2		5		2	v1.1	2022-03-16	1	10:20:00	1	0	2	10:25:00	1	11:20:00	130228	235	C111	1	1	1
NC001010028	NC001_01_KHP	Available	v1.0	NC001	1	28	NC001	1	Kakarvitta Health Post	2022-03-22	1	1	1	1	11.4	Eligible	1	1	v1.0	2022-03-22	1	64	1		3		2	v1.1	2022-03-22	1	11:20:00	1	0	2	11:25:00	1	12:20:00	130228	235	C111	1	1	1
NC001010156	NC001_01_KHP	Available	v1.0	NC001	1	156	NC001	1	Kakarvitta Health Post	2022-05-18	1	1	1	1	13.4	Eligible	1	1	v1.0	2022-05-18	2	59	2,5		1,2		1	v1.1	2022-05-18	1	10:26:00	1	0	2	10:33:00	1	11:26:00	130228	235	C111	1	1	1
NC001010105	NC001_01_KHP	Available	v1.0	NC001	1	105	NC001	1	Kakarvitta Health Post	2022-04-25	1	1	1	1	11.6	Eligible	1	1	v1.0	2022-04-25	2	66	2		1		2	v1.1	2022-04-25	1	13:00:00	1	0	2	13:10:00	1	14:00:00	130228	235	C111	1	1	1
NC001010166	NC001_01_KHP	Available	v1.0	NC001	1	166	NC001	1	Kakarvitta Health Post	2022-05-19	1	1	1	1	12.4	Eligible	1	1	v1.0	2022-05-19	1	67	1,2		1,3		2	v1.1	2022-05-19	1	13:57:00	1	0	2	14:05:00	1	14:57:00	Test not performed.	235	C111	0	1	1	since the glucose device in site-2 was not in working condition, site-1 glucose device was taken to site-2		0		since the glucose device in site-2 was not in working condition, site-1 glucose device was taken to site-2
NC001010173	NC001_01_KHP	Available	v1.0	NC001	1	173	NC001	1	Kakarvitta Health Post	2022-05-25	1	1	1	1	10.6	Eligible	1	1	v1.0	2022-05-25	2	66	1,2,5		1,3		2	v1.1	2022-05-25	1	11:05:00	1	0	2	11:20:00	1	12:05:00	130228	235	C111	1	1	1
NC001010154	NC001_01_KHP	Available	v1.0	NC001	1	154	NC001	1	Kakarvitta Health Post	2022-05-17	1	1	1	1	15.2	Eligible	1	1	v1.0	2022-05-17	1	47	1,2		1		2	v1.1	2022-05-17	1	12:46:00	1	0	2	12:56:00	1	13:46:00	130228	235	C111	1	1	1
NC001010153	NC001_01_KHP	Available	v1.0	NC001	1	153	NC001	1	Kakarvitta Health Post	2022-05-17	1	1	1	1	12.8	Eligible	1	1	v1.0	2022-05-17	2	42	0		0		2	v1.1	2022-05-17	1	12:12:00	1	0	2	12:20:00	1	13:12:00	130228	235	C111	1	1	1
NC001010103	NC001_01_KHP	Available	v1.0	NC001	1	103	NC001	1	Kakarvitta Health Post	2022-04-25	1	1	1	1	14.1	Eligible	1	1	v1.0	2022-04-25	1	24	0		0		2	v1.1	2022-04-25	1	11:59:00	1	0	2	12:09:00	1	12:59:00	130228	235	C111	1	1	1
NC001010145	NC001_01_KHP	Available	v1.0	NC001	1	145	NC001	1	Kakarvitta Health Post	2022-05-09	1	1	1	1	11	Eligible	1	1	v1.0	2022-05-09	2	22	0		0		2	v1.1	2022-05-09	1	11:34:00	1	0	2	11:47:00	1	12:34:00	130228	235	C111	1	1	1
NC001010150	NC001_01_KHP	Available	v1.0	NC001	1	150	NC001	1	Kakarvitta Health Post	2022-05-09	1	1	1	1	15.2	Eligible	1	1	v1.0	2022-05-09	1	37	0		0		2	v1.1	2022-05-09	1	13:38:00	1	0	2	13:43:00	1	14:38:00	130228	235	C111	1	1	1
NC001010123	NC001_01_KHP	Available	v1.0	NC001	1	123	NC001	1	Kakarvitta Health Post	2022-05-04	1	1	1	1	11.6	Eligible	1	1	v1.0	2022-05-04	2	43	0		0		2	v1.1	2022-05-04	1	12:39:00	1	0	2	12:45:00	1	13:39:00	130228	235	C111	1	1	1
NC001010120	NC001_01_KHP	Available	v1.0	NC001	1	120	NC001	1	Kakarvitta Health Post	2022-04-28	1	1	1	1	13.2	Eligible	1	1	v1.0	2022-04-28	1	44	1,2		1,3		2	v1.1	2022-04-28	1	13:09:00	1	0	2	13:15:00	1	14:09:00	130228	235	C111	1	1	1
NC001010101	NC001_01_KHP	Available	v1.0	NC001	1	101	NC001	1	Kakarvitta Health Post	2022-04-25	1	1	1	1	9.6	Eligible	1	1	v1.0	2022-04-25	2	46	0		0		2	v1.1	2022-04-25	1	10:50:00	1	0	2	11:00:00	1	11:50:00	1300228	235	C111	1	1	1
NC001010135	NC001_01_KHP	Available	v1.0	NC001	1	135	NC001	1	Kakarvitta Health Post	2022-05-06	1	1	1	1	15.8	Eligible	1	1	v1.0	2022-05-06	1	79	2		1		2	v1.1	2022-05-06	1	11:59:00	1	0	2	12:06:00	1	12:59:00	130228	235	C111	1	1	1
NC001010155	NC001_01_KHP	Available	v1.0	NC001	1	155	NC001	1	Kakarvitta Health Post	2022-05-17	1	1	1	1	14.6	Eligible	1	1	v1.0	2022-05-17	1	43	1,2		1,4		2	v1.1	2022-05-17	1	13:29:00	1	0	2	13:35:00	1	14:29:00	130228	235	C111	1	1	1
NC001010170	NC001_01_KHP	Available	v1.0	NC001	1	170	NC001	1	Kakarvitta Health Post	2022-05-23	1	1	1	1	12.8	Eligible	1	1	v1.0	2022-05-23	1	60	1,2,5		1,2,3		2	v1.1	2022-05-23	1	12:10:00	1	0	2	12:17:00	1	13:10:00	130228	235	C111	1	1	1
NC001010116	NC001_01_KHP	Available	v1.0	NC001	1	116	NC001	1	Kakarvitta Health Post	2022-04-28	1	1	1	1	13.3	Eligible	1	1	v1.0	2022-04-28	1	63	2		1		2	v1.1	2022-04-28	1	10:53:00	1	0	2	11:00:00	1	11:53:00	130228	235	C111	1	1	1
NC001010121	NC001_01_KHP	Available	v1.0	NC001	1	121	NC001	1	Kakarvitta Health Post	2022-05-04	1	1	1	1	13.8	Eligible	1	1	v1.0	2022-05-04	2	56	0		0		2	v1.1	2022-05-04	1	12:03:00	1	0	2	12:15:00	1	13:03:00	130228	235	C111	1	1	1
NC001010118	NC001_01_KHP	Available	v1.0	NC001	1	118	NC001	1	Kakarvitta Health Post	2022-04-28	1	1	1	1	12.6	Eligible	1	1	v1.0	2022-04-28	1	45	0		0		2	v1.1	2022-04-28	1	11:57:00	1	0	2	12:05:00	1	12:57:00	130228	235	C111	1	1	1
NC001010129	NC001_01_KHP	Available	v1.0	NC001	1	129	NC001	1	Kakarvitta Health Post	2022-05-05	1	1	1	1	12	Eligible	1	1	v1.0	2022-05-05	2	66	2,5		1,2		2	v1.1	2022-05-05	1	11:40:00	1	0	2	11:45:00	1	12:40:00	130228	235	C111	1	1	1
NC001010161	NC001_01_KHP	Available	v1.0	NC001	1	161	NC001	1	Kakarvitta Health Post	2022-05-19	1	1	1	1	14.3	Eligible	1	1	v1.0	2022-05-19	2	22	0		0		2	v1.1	2022-05-19	1	11:02:00	1	0	2	11:07:00	1	12:02:00	Test not performed.	235	C111	0	1	1	Test not performed		0		Site-1 Glucose device was taken to site-2.
NC001010124	NC001_01_KHP	Available	v1.0	NC001	1	124	NC001	1	Kakarvitta Health Post	2022-05-04	1	1	1	1	11.5	Eligible	1	1	v1.0	2022-05-04	2	46	0		0		2	v1.1	2022-05-04	1	12:58:00	1	0	2	13:05:00	1	13:58:00	130228	235	C111	1	1	1
NC001010174	NC001_01_KHP	Available	v1.0	NC001	1	174	NC001	1	Kakarvitta Health Post	2022-05-25	1	1	1	1	11.5	Eligible	1	1	v1.0	2022-05-25	2	53	2		1		2	v1.1	2022-05-25	1	11:36:00	1	0	2	11:42:00	1	12:36:00	130228	235	C111	1	1	1
NC001010119	NC001_01_KHP	Available	v1.0	NC001	1	119	NC001	1	Kakarvitta Health Post	2022-04-28	1	1	1	1	11.4	Eligible	1	1	v1.0	2022-04-28	2	71	0		0		2	v1.1	2022-04-28	1	12:26:00	1	0	2	12:36:00	1	13:26:00	130228	235	C111	1	1	1
NC001010108	NC001_01_KHP	Available	v1.0	NC001	1	108	NC001	1	Kakarvitta Health Post	2022-04-26	1	1	1	1	14.3	Eligible	1	1	v1.0	2022-04-26	1	50	2		1		2	v1.1	2022-04-26	1	12:15:00	1	0	2	12:25:00	1	13:15:00	130228	235	C111	1	1	1
NC001010147	NC001_01_KHP	Available	v1.0	NC001	1	147	NC001	1	Kakarvitta Health Post	2022-05-09	1	1	1	1	11.7	Eligible	1	1	v1.0	2022-05-09	1	48	0		0		2	v1.1	2022-05-09	1	12:13:00	1	0	2	12:20:00	1	13:13:00	130228	235	C111	1	1	1
NC001010152	NC001_01_KHP	Available	v1.0	NC001	1	152	NC001	1	Kakarvitta Health Post	2022-05-17	1	1	1	1	11.6	Eligible	1	1	v1.0	2022-05-17	2	37	0		0		2	v1.1	2022-05-17	1	11:28:00	1	0	2	11:37:00	1	12:28:00	130228	235	C111	1	1	1
NC001010151	NC001_01_KHP	Available	v1.0	NC001	1	151	NC001	1	Kakarvitta Health Post	2022-05-17	1	1	1	1	14.3	Eligible	1	1	v1.0	2022-05-17	1	58	2		1		2	v1.1	2022-05-17	1	11:00:00	1	0	2	11:10:00	1	12:00:00	130228	235	C111	1	1	1
NC001010134	NC001_01_KHP	Available	v1.0	NC001	1	134	NC001	1	Kakarvitta Health Post	2022-05-06	1	1	1	1	13.3	Eligible	1	1	v1.0	2022-05-06	2	26	0		0		2	v1.1	2022-05-06	1	11:38:00	1	0	2	11:45:00	1	12:38:00	130228	235	C111	1	1	1
NC001010114	NC001_01_KHP	Available	v1.0	NC001	1	114	NC001	1	Kakarvitta Health Post	2022-04-27	1	1	1	1	13.4	Eligible	1	1	v1.0	2022-04-27	2	52	2		1		2	v1.1	2022-04-27	1	12:44:00	1	0	2	12:54:00	1	13:44:00	130228	235	C111	1	1	1
NC001010133	NC001_01_KHP	Available	v1.0	NC001	1	133	NC001	1	Kakarvitta Health Post	2022-05-05	1	1	1	1	11.3	Eligible	1	1	v1.0	2022-05-05	2	68	0		0		2	v1.1	2022-05-05	1	13:35:00	1	0	2	13:40:00	1	14:35:00	130228	235	C111	1	1	1
NC001010165	NC001_01_KHP	Available	v1.0	NC001	1	165	NC001	1	Kakarvitta Health Post	2022-05-19	1	1	1	1	12.9	Eligible	1	1	v1.0	2022-05-19	1	68	1,2,5		1		2	v1.1	2022-05-19	1	13:37:00	1	0	2	13:44:00	1	14:37:00	Test not performed.	235	C111	0	1	1	since the glucose device in site-2 was not in working condition, site-1 glucose device was taken to site-2		0		since the glucose device in site-2 was not in working condition, site-1 glucose device was taken to site-2
NC001010175	NC001_01_KHP	Available	v1.0	NC001	1	175	NC001	1	Kakarvitta Health Post	2022-05-25	1	1	1	1	17.5	Eligible	1	1	v1.0	2022-05-25	1	52	0		0		2	v1.1	2022-05-25	1	12:16:00	1	0	2	12:23:00	1	13:16:00	130228	235	C111	1	1	1
NC001010167	NC001_01_KHP	Available	v1.0	NC001	1	167	NC001	1	Kakarvitta Health Post	2022-05-23	1	1	1	1	14.3	Eligible	1	1	v1.0	2022-05-23	1	72	2		1		2	v1.1	2022-05-23	1	10:31:00	1	0	2	10:37:00	1	11:31:00	130228	235	C111	1	1	1
NC001010176	NC001_01_KHP	Available	v1.0	NC001	1	176	NC001	1	Kakarvitta Health Post	2022-05-25	1	1	1	1	12.2	Eligible	1	1	v1.0	2022-05-25	2	70	1,2,5		1,3		2	v1.1	2022-05-25	1	12:56:00	1	0	2	13:02:00	1	13:56:00	130228	235	C111	1	1	1
NC001010112	NC001_01_KHP	Available	v1.0	NC001	1	112	NC001	1	Kakarvitta Health Post	2022-04-27	1	1	1	1	12.3	Eligible	1	1	v1.0	2022-04-27	2	60	1,2		1,3		2	v1.1	2022-04-27	1	11:45:00	1	0	2	11:55:00	1	12:45:00	130228	235	C111	1	1	1
NC001010144	NC001_01_KHP	Available	v1.0	NC001	1	144	NC001	1	Kakarvitta Health Post	2022-05-08	1	1	1	1	13.2	Eligible	1	1	v1.0	2022-05-08	2	48	0		0		2	v1.1	2022-05-08	1	14:12:00	1	0	2	14:19:00	1	15:12:00	130228	235	C111	1	1	1
NC001010168	NC001_01_KHP	Available	v1.0	NC001	1	168	NC001	1	Kakarvitta Health Post	2022-05-23	1	1	1	1	14.8	Eligible	1	1	v1.0	2022-05-23	1	26	0		0		1	v1.1	2022-05-23	1	10:55:00	1	0	2	11:00:00	1	11:55:00	130228	235	C111	1	1	1
NC001010136	NC001_01_KHP	Available	v1.0	NC001	1	136	NC001	1	Kakarvitta Health Post	2022-05-06	1	1	1	1	13.7	Eligible	1	1	v1.0	2022-05-06	2	57	0		0		2	v1.1	2022-05-06	1	12:19:00	1	0	2	12:26:00	1	13:19:00	130228	235	C111	1	1	1
NC001010149	NC001_01_KHP	Available	v1.0	NC001	1	149	NC001	1	Kakarvitta Health Post	2022-05-09	1	1	1	1	13.4	Eligible	1	1	v1.0	2022-05-09	2	25	0		0		2	v1.1	2022-05-09	1	13:23:00	1	0	2	13:20:00	1	14:23:00	130228	235	C111	1	1	1
NC001010102	NC001_01_KHP	Available	v1.0	NC001	1	102	NC001	1	Kakarvitta Health Post	2022-04-25	1	1	1	1	12.6	Eligible	1	1	v1.0	2022-04-25	1	21	0		0		2	v1.1	2022-04-25	1	11:32:00	1	0	2	11:42:00	1	12:32:00	130228	235	C111	1	1	1
NC001010107	NC001_01_KHP	Available	v1.0	NC001	1	107	NC001	1	Kakarvitta Health Post	2022-04-26	1	1	1	1	10.1	Eligible	1	1	v1.0	2022-04-26	2	46	1,2		1,3		2	v1.1	2022-04-26	1	11:43:00	1	0	2	11:53:00	1	12:43:00	130228	235	C111	1	1	1
NC001010106	NC001_01_KHP	Available	v1.0	NC001	1	106	NC001	1	Kakarvitta Health Post	2022-04-26	1	1	1	1	10.1	Eligible	1	1	v1.0	2022-04-26	1	78	2,5		1,2		2	v1.1	2022-04-26	1	11:16:00	1	0	2	11:26:00	1	12:16:00	130228	235	C111	1	1	1
NC001010109	NC001_01_KHP	Available	v1.0	NC001	1	109	NC001	1	Kakarvitta Health Post	2022-04-26	1	1	1	1	12.2	Eligible	1	1	v1.0	2022-04-26	2	51	0		0		2	v1.1	2022-04-26	1	12:49:00	1	0	2	12:59:00	1	13:49:00	130228	235	C111	1	1	1
NC001010164	NC001_01_KHP	Available	v1.0	NC001	1	164	NC001	1	Kakarvitta Health Post	2022-05-19	1	1	1	1	12	Eligible	1	1	v1.0	2022-05-19	1	47	1		3		2	v1.1	2022-05-19	1	12:41:00	1	0	2	12:47:00	1	13:41:00	Test not performrd.	235	C111	0	1	1	since the glucose device in site-2 was not in working condition, site-1 glucose device was taken to site-2		0		since the glucose device in site-2 was not in working condition, site-1 glucose device was taken to site-2
NC001010139	NC001_01_KHP	Available	v1.0	NC001	1	139	NC001	1	Kakarvitta Health Post	2022-05-06	1	1	1	1	15.3	Eligible	1	1	v1.0	2022-05-06	1	52	0		0		2	v1.1	2022-05-06	1	13:13:00	1	0	2	13:23:00	1	14:13:00	130228	235	C111	1	1	1
NC001010140	NC001_01_KHP	Available	v1.0	NC001	1	140	NC001	1	Kakarvitta Health Post	2022-05-08	1	1	1	1	14.8	Eligible	1	1	v1.0	2022-05-08	2	42	0		0		2	v1.1	2022-05-08	1	12:02:00	1	0	2	12:10:00	1	13:02:00	130228	235	C111	1	1	1
NC001010110	NC001_01_KHP	Available	v1.0	NC001	1	110	NC001	1	Kakarvitta Health Post	2022-04-26	1	1	1	1	13.2	Eligible	1	1	v1.0	2022-04-26	2	56	2		1		2	v1.1	2022-04-26	1	13:25:00	1	0	2	13:35:00	1	14:25:00	130228	235	C111	1	1	1
NC001010113	NC001_01_KHP	Available	v1.0	NC001	1	113	NC001	1	Kakarvitta Health Post	2022-04-27	1	1	1	1	13.3	Eligible	1	1	v1.0	2022-04-27	2	29	0		0		2	v1.1	2022-04-27	1	12:11:00	1	0	2	12:21:00	1	13:11:00	130228	235	C111	1	1	1
NC001010115	NC001_01_KHP	Available	v1.0	NC001	1	115	NC001	1	Kakarvitta Health Post	2022-04-27	1	1	1	1	13.4	Eligible	1	1	v1.0	2022-04-27	2	26	0		0		2	v1.1	2022-04-27	1	13:09:00	1	0	2	13:17:00	1	14:09:00	130228	235	C111	1	1	1
NC001010163	NC001_01_KHP	Available	v1.0	NC001	1	163	NC001	1	Kakarvitta Health Post	2022-05-19	1	1	1	1	13.1	Eligible	1	1	v1.0	2022-05-19	2	45	0		0		2	v1.1	2022-05-19	1	12:08:00	1	0	2	12:13:00	1	13:08:00	Test not performed.	235	C111	0	1	1	site-1 glucose device was taken to site-2		0		site-1 glucose device was taken to site-2
NC001010130	NC001_01_KHP	Available	v1.0	NC001	1	130	NC001	1	Kakarvitta Health Post	2022-05-05	1	1	1	1	13.4	Eligible	1	1	v1.0	2022-05-05	1	39	0		0		2	v1.1	2022-05-05	1	12:17:00	1	0	2	12:26:00	1	13:17:00	130228	235	C111	1	1	1
NC001010143	NC001_01_KHP	Available	v1.0	NC001	1	143	NC001	1	Kakarvitta Health Post	2022-05-08	1	1	1	1	14.8	Eligible	1	1	v1.0	2022-05-08	1	47	0		0		2	v1.1	2022-05-08	1	13:57:00	1	0	2	14:05:00	1	14:57:00	130228	235	C111	1	1	1
NC001010142	NC001_01_KHP	Available	v1.0	NC001	1	142	NC001	1	Kakarvitta Health Post	2022-05-08	1	1	1	1	11.4	Eligible	1	1	v1.0	2022-05-08	2	70	0		0		2	v1.1	2022-05-08	1	13:30:00	1	0	2	13:36:00	1	14:30:00	130228	235	C111	1	1	1
NC001010127	NC001_01_KHP	Available	v1.0	NC001	1	127	NC001	1	Kakarvitta Health Post	2022-05-05	1	1	1	1	12.7	Eligible	1	1	v1.0	2022-05-05	1	56	1		3		2	v1.1	2022-05-05	1	10:50:00	1	0	2	10:58:00	1	11:58:00	130228	235	C111	1	1	1
NC001010128	NC001_01_KHP	Available	v1.0	NC001	1	128	NC001	1	Kakarvitta Health Post	2022-05-05	1	1	1	1	14.4	Eligible	1	1	v1.0	2022-05-05	1	75	1		3		2	v1.1	2022-05-05	1	11:15:00	1	0	2	11:23:00	1	12:15:00	130228	235	C111	1	1	1
NC001010126	NC001_01_KHP	Available	v1.0	NC001	1	126	NC001	1	Kakarvitta Health Post	2022-05-04	1	1	1	1	14.2	Eligible	1	1	v1.0	2022-05-04	1	52	1		3		2	v1.1	2022-05-04	1	13:44:00	1	0	2	13:50:00	1	14:44:00	130228	235	C111	1	1	1
NC001010148	NC001_01_KHP	Available	v1.0	NC001	1	148	NC001	1	Kakarvitta Health Post	2022-05-09	1	1	1	1	13.2	Eligible	1	1	v1.0	2022-05-09	2	51	0		0		2	v1.1	2022-05-09	1	12:36:00	1	0	2	12:44:00	1	13:36:00	130228	235	C111	1	1	1
NC001010171	NC001_01_KHP	Available	v1.0	NC001	1	171	NC001	1	Kakarvitta Health Post	2022-05-23	1	1	1	1	12.8	Eligible	1	1	v1.0	2022-05-23	2	50	0		0		2	v1.1	2022-05-23	1	13:02:00	1	0	2	13:08:00	1	14:02:00	130228	235	C111	1	1	1
NC001010132	NC001_01_KHP	Available	v1.0	NC001	1	132	NC001	1	Kakarvitta Health Post	2022-05-05	1	1	1	1	15	Eligible	1	1	v1.0	2022-05-05	2	38	2		1		2	v1.1	2022-05-05	1	13:17:00	1	0	2	13:22:00	1	14:17:00	130228	235	C111	1	1	1
NC001010138	NC001_01_KHP	Available	v1.0	NC001	1	138	NC001	1	Kakarvitta Health Post	2022-05-06	1	1	1	1	12.8	Eligible	1	1	v1.0	2022-05-06	2	56	0		0		2	v1.1	2022-05-06	1	12:53:00	1	0	2	12:59:00	1	13:53:00	130228	235	C111	1	1	1
NC001010146	NC001_01_KHP	Available	v1.0	NC001	1	146	NC001	1	Kakarvitta Health Post	2022-05-09	1	1	1	1	12.8	Eligible	1	1	v1.0	2022-05-09	2	42	0		0		2	v1.1	2022-05-09	1	11:57:00	1	0	2	12:03:00	1	12:57:00	130228	235	C111	1	1	1
NC001010169	NC001_01_KHP	Available	v1.0	NC001	1	169	NC001	1	Kakarvitta Health Post	2022-05-23	1	1	1	1	16.6	Eligible	1	1	v1.0	2022-05-23	1	63	1		0		2	v1.1	2022-05-23	1	11:33:00	1	0	2	11:40:00	1	12:33:00	130228	235	C111	1	1	1
NC001010125	NC001_01_KHP	Available	v1.0	NC001	1	125	NC001	1	Kakarvitta Health Post	2022-05-04	1	1	1	1	12.5	Eligible	1	1	v1.0	2022-05-04	1	49	0		0		1	v1.1	2022-05-04	1	13:19:00	1	0	2	13:25:00	1	14:19:00	130228	235	C111	1	1	1
NC001010159	NC001_01_KHP	Available	v1.0	NC001	1	159	NC001	1	Kakarvitta Health Post	2022-05-18	1	1	1	1	12.9	Eligible	1	1	v1.0	2022-05-18	2	35	0		0		2	v1.1	2022-05-18	1	12:36:00	1	0	2	12:42:00	1	13:36:00	130228	235	C111	1	1	1
NC001010157	NC001_01_KHP	Available	v1.0	NC001	1	157	NC001	1	Kakarvitta Health Post	2022-05-18	1	1	1	1	13.1	Eligible	1	1	v1.0	2022-05-18	2	75	0		0		1	v1.1	2022-05-18	1	10:57:00	1	0	2	11:03:00	1	11:57:00	130228	235	C111	1	1	1
NC001010160	NC001_01_KHP	Available	v1.0	NC001	1	160	NC001	1	Kakarvitta Health Post	2022-05-18	1	1	1	1	13.1	Eligible	1	1	v1.0	2022-05-18	1	63	2		1		2	v1.1	2022-05-18	1	13:26:00	1	0	2	13:31:00	1	14:26:00	130228	235	C111	1	1	1
NC001010122	NC001_01_KHP	Available	v1.0	NC001	1	122	NC001	1	Kakarvitta Health Post	2022-05-04	1	1	1	1	14	Eligible	1	1	v1.0	2022-05-04	2	41	0		0		2	v1.1	2022-05-04	1	12:22:00	1	0	2	12:30:00	1	13:22:00	130228	235	C11A	1	1	1
NC001010111	NC001_01_KHP	Available	v1.0	NC001	1	111	NC001	1	Kakarvitta Health Post	2022-04-27	1	1	1	1	13.3	Eligible	1	1	v1.0	2022-04-27	1	71	1,2		1,3		1	v1.1	2022-04-27	1	11:16:00	1	0	2	11:25:00	1	12:16:00	130228	235	C111	1	1	1
NC001010172	NC001_01_KHP	Available	v1.0	NC001	1	172	NC001	1	Kakarvitta Health Post	2022-05-25	1	1	1	1	11.5	Eligible	1	1	v1.0	2022-05-25	2	41	0		0		2	v1.1	2022-05-25	1	10:42:00	1	0	2	10:47:00	1	11:42:00	130228	235	C111	1	1	1
NC001010137	NC001_01_KHP	Available	v1.0	NC001	1	137	NC001	1	Kakarvitta Health Post	2022-05-06	1	1	1	1	16.1	Eligible	1	1	v1.0	2022-05-06	2	43	1		3		2	v1.1	2022-05-06	1	12:36:00	1	0	2	12:41:00	1	13:36:00	130228	235	C111	1	1	1
NC001010158	NC001_01_KHP	Available	v1.0	NC001	1	158	NC001	1	Kakarvitta Health Post	2022-05-18	1	1	1	1	15.5	Eligible	1	1	v1.0	2022-05-18	1	21	0		0		1	v1.1	2022-05-18	1	11:42:00	1	0	2	11:47:00	1	12:42:00	130228	235	C111	1	1	1
NC001010162	NC001_01_KHP	Available	v1.0	NC001	1	162	NC001	1	Kakarvitta Health Post	2022-05-19	1	1	1	1	14.4	Eligible	1	1	v1.0	2022-05-19	1	55	0		0		2	v1.1	2022-05-19	1	11:35:00	1	0	2	11:41:00	1	12:35:00	Test not performed	235	C111	0	1	1	test not performed.		0		site-1 glucose device was taken to site-2
NC001010104	NC001_01_KHP	Available	v1.0	NC001	1	104	NC001	1	Kakarvitta Health Post	2022-04-25	1	1	1	1	13.3	Eligible	1	1	v1.0	2022-04-25	2	27	0		0		2	v1.1	2022-04-25	1	12:26:00	1	0	2	12:36:00	1	13:26:00	130228	235	C111	1	1	1
NC001010131	NC001_01_KHP	Available	v1.0	NC001	1	131	NC001	1	Kakarvitta Health Post	2022-05-05	1	1	1	1	12.9	Eligible	1	1	v1.0	2022-05-05	2	36	0		0		2	v1.1	2022-05-05	1	12:48:00	1	0	2	12:55:00	1	13:48:00	130228	235	C111	1	1	1
NC001010117	NC001_01_KHP	Available	v1.0	NC001	1	117	NC001	1	Kakarvitta Health Post	2022-04-28	1	1	1	1	13	Eligible	1	1	v1.0	2022-04-28	2	32	0		0		2	v1.1	2022-04-28	1	11:22:00	1	0	2	11:32:00	1	12:22:00	130228	235	C111	1	1	1
NC001010141	NC001_01_KHP	Available	v1.0	NC001	1	141	NC001	1	Kakarvitta Health Post	2022-05-08	1	1	1	1	15.5	Eligible	1	1	v1.0	2022-05-08	2	40	1		0		2	v1.1	2022-05-08	1	12:26:00	1	0	2	12:35:00	1	13:26:00	130228	235	C111	1	1	1
NC001020001	NC001_02_DPHCF	Available	v1.0	NC001	2	1	NC001	2	Dhulabari Primary Health Care Facility	2022-03-09	1	1	1	1	8.5	Eligible	1	1	v1.0	2022-03-09	1	75	1,2		1,2,3,4		2	v1.1	2022-03-09	1	12:04:00	1	0	2	12:15:00	1	12:34:00	130228	235	C111	1	1	1
NC001020065	NC001_02_DPHCF	Available	v1.0	NC001	2	65	NC001	2	Dhulabari Primary Health Care Facility	2022-04-10	1	1	1	1	10.9	Eligible	1	1	v1.0	2022-04-10	2	49	2		1		2	v1.1	2022-04-10	1	12:29:00	1	0	2	12:40:00	1	13:30:00	130228	235	C111	1	1	1
NC001020013	NC001_02_DPHCF	Available	v1.0	NC001	2	13	NC001	2	Dhulabari Primary Health Care Facility	2022-03-16	1	1	1	1	11.4	Eligible	1	1	v1.0	2022-03-16	2	39	0		0		2	v1.1	2022-03-16	1	12:50:00	1	0	2	12:59:00	1	13:55:00	130228	235	C111	1	1	1
NC001020095	NC001_02_DPHCF	Available	v1.0	NC001	2	95	NC001	2	Dhulabari Primary Health Care Facility	2022-04-20	1	1	1	1	14.9	Eligible	1	1	v1.0	2022-04-20	1	45	0		0		1	v1.1	2022-04-20	1	10:18:00	1	0	2	10:25:00	1	11:20:00	130228	235	C111	1	1	1
NC001020025	NC001_02_DPHCF	Available	v1.0	NC001	2	25	NC001	2	Dhulabari Primary Health Care Facility	2022-03-20	1	1	1	1	12.8	Eligible	1	1	v1.0	2022-03-20	1	75	0		0		2	v1.1	2022-03-20	1	11:55:00	1	0	2	12:00:00	1	12:55:00	130228	235	C111	1	1	1
NC001020058	NC001_02_DPHCF	Available	v1.0	NC001	2	58	NC001	2	Dhulabari Primary Health Care Facility	2022-04-04	1	1	1	1	13.7	Eligible	1	1	v1.0	2022-04-04	1	53	1		0		2	v1.1	2022-04-04	1	15:52:00	1	0	2	16:00:00	1	16:50:00	130228	235	C111	1	1	1
NC001020006	NC001_02_DPHCF	Available	v1.0	NC001	2	6	NC001	2	Dhulabari Primary Health Care Facility	2022-03-10	1	1	1	1	12.5	Eligible	1	1	v1.0	2022-03-10	2	57	1,2		1,2,3		2	v1.1	2022-03-10	1	12:53:00	1	0	2	12:58:00	1	13:55:00	130228	235	C111	1	1	1
NC001020096	NC001_02_DPHCF	Available	v1.0	NC001	2	96	NC001	2	Dhulabari Primary Health Care Facility	2022-04-20	1	1	1	1	10.4	Eligible	1	1	v1.0	2022-04-20	1	43	0		0		1	v1.1	2022-04-20	1	10:43:00	1	0	2	10:50:00	1	11:45:00	130228	235	C111	1	1	1
NC001020083	NC001_02_DPHCF	Available	v1.0	NC001	2	83	NC001	2	Dhulabari Primary Health Care Facility	2022-04-17	1	1	1	1	11.5	Eligible	1	1	v1.0	2022-04-17	2	56	0		0		2	v1.1	2022-04-17	1	14:10:00	1	0	2	14:20:00	1	15:10:00	130228	235	C111	1	1	1
NC001020026	NC001_02_DPHCF	Available	v1.0	NC001	2	26	NC001	2	Dhulabari Primary Health Care Facility	2022-03-20	1	1	1	1	8.9	Eligible	1	1	v1.0	2022-03-20	2	50	1		3		2	v1.1	2022-03-20	1	12:20:00	1	0	2	12:25:00	1	13:20:00	130228	235	C111	1	1	1
NC001020063	NC001_02_DPHCF	Available	v1.0	NC001	2	63	NC001	2	Dhulabari Primary Health Care Facility	2022-04-06	1	1	1	1	14.2	Eligible	1	1	v1.0	2022-04-06	1	30	0		0		2	v1.1	2022-04-06	1	13:13:00	1	0	2	13:20:00	1	14:10:00	130228	235	C111	1	1	1
NC001020022	NC001_02_DPHCF	Available	v1.0	NC001	2	22	NC001	2	Dhulabari Primary Health Care Facility	2022-03-17	1	1	1	1	11.3	Eligible	1	1	v1.0	2022-03-17	2	56	0		0		2	v1.1	2022-03-17	1	14:05:00	1	0	2	14:10:00	1	15:00:00	130228	235	C111	1	1	1
NC001020060	NC001_02_DPHCF	Available	v1.0	NC001	2	60	NC001	2	Dhulabari Primary Health Care Facility	2022-04-06	1	1	1	1	10	Eligible	1	1	v1.0	2022-04-06	2	68	8	HYPOTHYROIODISM	6	LEVOTHYROXINE	2	v1.1	2022-04-06	1	11:25:00	1	0	2	11:35:00	1	12:25:00	130228	235	C111	1	1	1
NC001020069	NC001_02_DPHCF	Available	v1.0	NC001	2	69	NC001	2	Dhulabari Primary Health Care Facility	2022-04-12	1	1	1	1	12.5	Eligible	1	1	v1.0	2022-04-12	2	52	2		1		2	v1.1	2022-04-12	1	11:45:00	1	0	2	11:55:00	1	12:45:00	130228	235	C111	1	1	1
NC001020077	NC001_02_DPHCF	Available	v1.0	NC001	2	77	NC001	2	Dhulabari Primary Health Care Facility	2022-04-13	1	1	1	1	14.4	Eligible	1	1	v1.0	2022-04-13	2	54	1		3		2	v1.1	2022-04-13	1	10:23:00	1	0	2	10:30:00	1	11:25:00	130228	235	C111	1	1	1
NC001020009	NC001_02_DPHCF	Available	v1.0	NC001	2	9	NC001	2	Dhulabari Primary Health Care Facility	2022-03-15	1	1	1	1	14.9	Eligible	1	1	v1.0	2022-03-15	1	43	0		0		2	v1.1	2022-03-15	1	15:15:00	1	0	2	15:22:00	1	16:15:00	130228	235	C111	1	1	1
NC001020012	NC001_02_DPHCF	Available	v1.0	NC001	2	12	NC001	2	Dhulabari Primary Health Care Facility	2022-03-16	1	1	1	1	15.4	Eligible	1	1	v1.0	2022-03-16	1	28	0		0		2	v1.1	2022-03-16	1	12:15:00	1	0	2	12:25:00	1	13:20:00	130228	235	C111	1	1	1
NC001020029	NC001_02_DPHCF	Available	v1.0	NC001	2	29	NC001	2	Dhulabari Primary Health Care Facility	2022-03-21	1	1	1	1	8.7	Eligible	1	1	v1.0	2022-03-21	2	45	1,2		1,2,3		2	v1.1	2022-03-21	1	12:00:00	1	0	2	12:09:00	1	13:00:00	130228	235	C111	1	1	1
NC001020021	NC001_02_DPHCF	Available	v1.0	NC001	2	21	NC001	2	Dhulabari Primary Health Care Facility	2022-03-17	1	1	1	1	16.8	Eligible	1	1	v1.0	2022-03-17	1	51	2		1		2	v1.1	2022-03-17	1	13:25:00	1	0	2	13:30:00	1	14:30:00	130028	235	C111	1	1	1
NC001020027	NC001_02_DPHCF	Available	v1.0	NC001	2	27	NC001	2	Dhulabari Primary Health Care Facility	2022-03-20	1	1	1	1	13.1	Eligible	1	1	v1.0	2022-03-20	2	49	0		0		2	v1.1	2022-03-20	1	12:50:00	1	0	2	12:55:00	1	13:50:00	130228	235	C111	1	1	1
NC001020034	NC001_02_DPHCF	Available	v1.0	NC001	2	34	NC001	2	Dhulabari Primary Health Care Facility	2022-03-22	1	1	1	1	10.6	Eligible	1	1	v1.0	2022-03-22	1	74	2		1		2	v1.1	2022-03-22	1	13:05:00	1	0	2	13:10:00	1	14:05:00	130228	235	C111	1	1	1
NC001020100	NC001_02_DPHCF	Available	v1.0	NC001	2	100	NC001	2	Dhulabari Primary Health Care Facility	2022-04-21	1	1	1	1	14.1	Eligible	1	1	v1.0	2022-04-21	1	42	2		1		2	v1.1	2022-04-21	1	09:35:00	1	0	2	09:45:00	1	10:35:00	130228	235	C111	1	1	1
NC001020075	NC001_02_DPHCF	Available	v1.0	NC001	2	75	NC001	2	Dhulabari Primary Health Care Facility	2022-04-13	1	1	1	1	13.7	Eligible	1	1	v1.0	2022-04-13	1	35	1		3		1	v1.1	2022-04-13	1	09:30:00	1	0	2	09:37:00	1	10:30:00	130228	235	C111	1	1	1
NC001020087	NC001_02_DPHCF	Available	v1.0	NC001	2	87	NC001	2	Dhulabari Primary Health Care Facility	2022-04-18	1	1	1	1	14.1	Eligible	1	1	v1.0	2022-04-18	2	46	0		0		2	v1.1	2022-04-18	1	12:14:00	1	0	2	12:25:00	1	13:15:00	130228	235	C111	1	1	1
NC001020090	NC001_02_DPHCF	Available	v1.0	NC001	2	90	NC001	2	Dhulabari Primary Health Care Facility	2022-04-19	1	1	1	1	8.5	Eligible	1	1	v1.0	2022-04-19	2	25	0		0		1	v1.1	2022-04-19	1	09:26:00	1	0	2	09:25:00	1	10:16:00	130228	235	C111	1	1	1
NC001020018	NC001_02_DPHCF	Available	v1.0	NC001	2	18	NC001	2	Dhulabari Primary Health Care Facility	2022-03-17	1	1	1	1	11.6	Eligible	1	1	v1.0	2022-03-17	1	70	0		0		2	v1.1	2022-03-17	1	12:00:00	1	0	2	12:09:00	1	13:00:00	130228	235	C111	1	1	1
NC001020041	NC001_02_DPHCF	Available	v1.0	NC001	2	41	NC001	2	Dhulabari Primary Health Care Facility	2022-03-24	1	1	1	1	15.6	Eligible	1	1	v1.0	2022-03-24	1	51	2		1		2	v1.1	2022-03-24	1	10:05:00	1	0	2	11:10:00	1	11:05:00	130228	235	C111	1	1	1
NC001020019	NC001_02_DPHCF	Available	v1.0	NC001	2	19	NC001	2	Dhulabari Primary Health Care Facility	2022-03-17	1	1	1	1	10.6	Eligible	1	1	v1.0	2022-03-17	2	42	1,2		1		2	v1.1	2022-03-17	1	12:30:00	1	0	2	12:35:00	1	13:30:00	130228	235	C111	1	1	1
NC001020039	NC001_02_DPHCF	Available	v1.0	NC001	2	39	NC001	2	Dhulabari Primary Health Care Facility	2022-03-23	1	1	1	1	14.8	Eligible	1	1	v1.0	2022-03-23	1	43	0		0		2	v1.1	2022-03-23	1	12:57:00	1	0	2	13:05:00	1	13:55:00	130228	235	C111	1	1	1
NC001020068	NC001_02_DPHCF	Available	v1.0	NC001	2	68	NC001	2	Dhulabari Primary Health Care Facility	2022-04-12	1	1	1	1	11.2	Eligible	1	1	v1.0	2022-04-12	2	43	0		0		2	v1.1	2022-04-12	1	11:17:00	1	0	2	11:27:00	1	12:18:00	130228	235	C111	1	1	1
NC001020054	NC001_02_DPHCF	Available	v1.0	NC001	2	54	NC001	2	Dhulabari Primary Health Care Facility	2022-04-04	1	1	1	1	12.1	Eligible	1	1	v1.0	2022-04-04	1	75	2		1		2	v1.1	2022-04-04	1	13:17:00	1	0	2	13:26:00	1	14:25:00	130228	235	C111	1	1	1
NC001020064	NC001_02_DPHCF	Available	v1.0	NC001	2	64	NC001	2	Dhulabari Primary Health Care Facility	2022-04-10	1	1	1	1	14.3	Eligible	1	1	v1.0	2022-04-10	1	65	2		1		2	v1.1	2022-04-10	1	12:02:00	1	0	2	12:12:00	1	13:00:00	130228	235	C111	1	1	1
NC001020007	NC001_02_DPHCF	Available	v1.0	NC001	2	7	NC001	2	Dhulabari Primary Health Care Facility	2022-03-15	1	1	1	1	10.9	Eligible	1	1	v1.0	2022-03-15	2	60	2,5		1,2		2	v1.1	2022-03-15	1	12:54:00	1	0	2	13:00:00	1	13:55:00	130228	235	C111	1	1	1
NC001020067	NC001_02_DPHCF	Available	v1.0	NC001	2	67	NC001	2	Dhulabari Primary Health Care Facility	2022-04-10	1	1	1	1	12.7	Eligible	1	1	v1.0	2022-04-10	2	25	0		0		2	v1.1	2022-04-10	0								130228	235	C111	1	1	1
NC001020057	NC001_02_DPHCF	Available	v1.0	NC001	2	57	NC001	2	Dhulabari Primary Health Care Facility	2022-04-04	1	1	1	1	13.7	Eligible	1	1	v1.0	2022-04-04	2	71	2		1		2	v1.1	2022-04-04	1	15:00:00	1	0	2	15:10:00	1	16:00:00	130228	235	C111	1	1	1
NC001020005	NC001_02_DPHCF	Available	v1.0	NC001	2	5	NC001	2	Dhulabari Primary Health Care Facility	2022-03-10	1	1	1	1	10.7	Eligible	1	1	v1.0	2022-03-10	1	63	1,2		1,2,3		2	v1.1	2022-03-10	1	12:22:00	1	0	2	12:27:00	1	13:22:00	130228	235	C111	1	1	1
NC001020094	NC001_02_DPHCF	Available	v1.0	NC001	2	94	NC001	2	Dhulabari Primary Health Care Facility	2022-04-20	1	1	1	1	12.5	Eligible	1	1	v1.0	2022-04-20	2	64	1		3		1	v1.1	2022-04-20	1	09:54:00	1	0	2	10:03:00	1	10:55:00	130228	235	C111	1	1	1
NC001020035	NC001_02_DPHCF	Available	v1.0	NC001	2	35	NC001	2	Dhulabari Primary Health Care Facility	2022-03-22	1	1	1	1	9.8	Eligible	1	1	v1.0	2022-03-22	1	40	0		0		2	v1.1	2022-03-22	1	13:42:00	1	0	2	13:50:00	1	14:50:00	130228	235	C111	1	1	1
NC001020055	NC001_02_DPHCF	Available	v1.0	NC001	2	55	NC001	2	Dhulabari Primary Health Care Facility	2022-04-04	1	1	1	1	12.7	Eligible	1	1	v1.0	2022-04-04	2	31	0		0		2	v1.1	2022-04-04	1	13:48:00	1	0	2	14:07:00	1	14:45:00	130228	235	C111	1	1	1
NC001020031	NC001_02_DPHCF	Available	v1.0	NC001	2	31	NC001	2	Dhulabari Primary Health Care Facility	2022-03-22	1	1	1	1	13.1	Eligible	1	1	v1.0	2022-03-22	2	42	2		1		2	v1.1	2022-03-22	1	11:55:00	1	0	2	12:00:00	1	12:55:00	130228	235	C111	1	1	1
NC001020038	NC001_02_DPHCF	Available	v1.0	NC001	2	38	NC001	2	Dhulabari Primary Health Care Facility	2022-03-23	1	1	1	1	12	Eligible	1	1	v1.0	2022-03-22	1	43	0		0		2	v1.1	2022-03-23	1	12:30:00	1	0	2	12:35:00	1	13:30:00	130228	235	C111	1	1	1
NC001020088	NC001_02_DPHCF	Available	v1.0	NC001	2	88	NC001	2	Dhulabari Primary Health Care Facility	2022-04-18	1	1	1	1	14	Eligible	1	1	v1.0	2022-04-18	2	38	0		0		2	v1.1	2022-04-18	1	12:38:00	1	0	2	12:45:00	1	13:40:00	130228	235	C111	1	1	1
NC001020070	NC001_02_DPHCF	Available	v1.0	NC001	2	70	NC001	2	Dhulabari Primary Health Care Facility	2022-04-12	1	1	1	1	14.3	Eligible	1	1	v1.0	2022-04-12	1	59	2		1		1	v1.1	2022-04-12	1	12:16:00	1	0	2	12:25:00	1	13:18:00	130228	235	C111	1	1	1
NC001020092	NC001_02_DPHCF	Available	v1.0	NC001	2	92	NC001	2	Dhulabari Primary Health Care Facility	2022-04-19	1	1	1	1	10	Eligible	1	1	v1.0	2022-04-19	1	47	0		0		1	v1.1	2022-04-19	1	10:23:00	1	0	2	10:30:00	1	11:25:00	130228	235	C111	1	1	1
NC001020036	NC001_02_DPHCF	Available	v1.0	NC001	2	36	NC001	2	Dhulabari Primary Health Care Facility	2022-03-23	1	1	1	1	11.1	Eligible	1	1	v1.0	2022-03-23	2	50	1,2		1,3		2	v1.1	2022-03-22	1	11:00:00	1	0	2	11:10:00	1	12:00:00	130228	235	C111	1	1	1
NC001020061	NC001_02_DPHCF	Available	v1.0	NC001	2	61	NC001	2	Dhulabari Primary Health Care Facility	2022-04-06	1	1	1	1	10.3	Eligible	1	1	v1.0	2022-04-06	2	52	0		0		2	v1.1	2022-04-06	1	11:50:00	1	0	2	12:00:00	1	12:50:00	130228	235	C111	1	1	1
NC001020081	NC001_02_DPHCF	Available	v1.0	NC001	2	81	NC001	2	Dhulabari Primary Health Care Facility	2022-04-17	1	1	1	1	12.7	Eligible	1	1	v1.0	2022-04-17	2	40	1		3		2	v1.1	2022-04-17	1	13:15:00	1	0	2	13:20:00	1	14:15:00	130228	235	C111	1	1	1
NC001020056	NC001_02_DPHCF	Available	v1.0	NC001	2	56	NC001	2	Dhulabari Primary Health Care Facility	2022-04-04	1	1	1	1	12.6	Eligible	1	1	v1.0	2022-04-04	1	79	1		3		2	v1.1	2022-04-04	1	14:36:00	1	0	2	14:44:00	1	15:35:00	130228	235	C111	1	1	1
NC001020078	NC001_02_DPHCF	Available	v1.0	NC001	2	78	NC001	2	Dhulabari Primary Health Care Facility	2022-04-13	1	1	1	1	17	Eligible	1	1	v1.0	2022-04-13	1	33	0		0		2	v1.1	2022-04-13	1	10:50:00	1	0	2	11:00:00	1	11:50:00	130228	235	C111	1	1	1
NC001020082	NC001_02_DPHCF	Available	v1.0	NC001	2	82	NC001	2	Dhulabari Primary Health Care Facility	2022-04-17	1	1	1	1	15.7	Eligible	1	1	v1.0	2022-04-17	1	49	0		0		2	v1.1	2022-04-17	1	13:44:00	1	0	2	13:54:00	1	14:45:00	130228	235	C111	1	1	1
NC001020059	NC001_02_DPHCF	Available	v1.0	NC001	2	59	NC001	2	Dhulabari Primary Health Care Facility	2022-04-06	1	1	1	1	12.9	Eligible	1	1	v1.0	2022-04-06	2	58	0		0		2	v1.1	2022-04-06	1	10:58:00	1	0	2	11:05:00	1	12:00:00	130228	235	C111	1	1	1
NC001020085	NC001_02_DPHCF	Available	v1.0	NC001	2	85	NC001	2	Dhulabari Primary Health Care Facility	2022-04-18	1	1	1	1	13.9	Eligible	1	1	v1.0	2022-04-18	1	50	0		0		2	v1.1	2022-04-18	1	11:10:00	1	0	2	11:20:00	1	12:10:00	130228	235	C111	1	1	1
NC001020093	NC001_02_DPHCF	Available	v1.0	NC001	2	93	NC001	2	Dhulabari Primary Health Care Facility	2022-04-19	1	1	1	1	13.3	Eligible	1	1	v1.0	2022-04-19	2	45	0		0		2	v1.1	2022-04-19	1	10:46:00	1	0	2	10:55:00	1	11:46:00	130228	235	C111	1	1	1
NC001020050	NC001_02_DPHCF	Available	v1.0	NC001	2	50	NC001	2	Dhulabari Primary Health Care Facility	2022-03-28	1	1	1	1	15.2	Eligible	1	1	v1.0	2022-03-28	1	60	2		0		2	v1.1	2022-03-28	1	12:40:00	1	0	2	12:45:00	1	13:40:00	130228	235	C111	1	1	1
NC001020072	NC001_02_DPHCF	Available	v1.0	NC001	2	72	NC001	2	Dhulabari Primary Health Care Facility	2022-04-12	1	1	1	1	12.7	Eligible	1	1	v1.0	2022-04-12	2	63	2		1		2	v1.1	2022-04-12	1	13:05:00	1	0	2	13:15:00	1	14:05:00	130228	235	C111	1	1	1
NC001020015	NC001_02_DPHCF	Available	v1.0	NC001	2	15	NC001	2	Dhulabari Primary Health Care Facility	2022-03-16	1	1	1	1	11.3	Eligible	1	1	v1.0	2022-03-16	1	54	1,2		1,3		2	v1.1	2022-03-16	1	13:45:00	1	0	2	13:54:00	1	14:48:00	130228	235	C111	1	1	1
NC001020014	NC001_02_DPHCF	Available	v1.0	NC001	2	14	NC001	2	Dhulabari Primary Health Care Facility	2022-03-16	1	1	1	1	10.4	Eligible	1	1	v1.0	2022-03-16	2	62	1,2		1,3		2	v1.1	2022-03-16	1	13:30:00	1	0	2	13:40:00	1	14:30:00	130228	235	C111	1	1	1
NC001020037	NC001_02_DPHCF	Available	v1.0	NC001	2	37	NC001	2	Dhulabari Primary Health Care Facility	2022-03-23	1	1	1	1	10.5	Eligible	1	1	v1.0	2022-03-23	2	45	1		3		2	v1.1	2022-03-23	1	11:58:00	1	0	2	12:05:00	1	12:55:00	130228	235	C111	1	1	1
NC001020071	NC001_02_DPHCF	Available	v1.0	NC001	2	71	NC001	2	Dhulabari Primary Health Care Facility	2022-04-12	1	1	1	1	12.5	Eligible	1	1	v1.0	2022-04-12	2	29	0		0		2	v1.1	2022-04-12	1	12:42:00	1	0	2	12:52:00	1	13:42:00	130228	235	C111	1	1	1
NC001020028	NC001_02_DPHCF	Available	v1.0	NC001	2	28	NC001	2	Dhulabari Primary Health Care Facility	2022-03-21	1	1	1	1	15.8	Eligible	1	1	v1.0	2022-03-21	1	42	2		1		2	v1.1	2022-03-21	1	11:25:00	1	0	2	11:35:00	1	12:25:00	130228	235	C111	1	1	1
NC001020016	NC001_02_DPHCF	Available	v1.0	NC001	2	16	NC001	2	Dhulabari Primary Health Care Facility	2022-03-16	1	1	1	1	13.5	Eligible	1	1	v1.0	2022-03-16	1	52	0		0		2	v1.1	2022-03-16	1	14:20:00	1	0	2	14:28:00	1	15:20:00	130228	235	C111	1	1	1
NC001020062	NC001_02_DPHCF	Available	v1.0	NC001	2	62	NC001	2	Dhulabari Primary Health Care Facility	2022-04-06	1	1	1	1	10.2	Eligible	1	1	v1.0	2022-04-06	2	52	1		4		2	v1.1	2022-04-06	1	12:26:00	1	0	2	12:35:00	1	13:25:00	130228	235	C111	1	1	1
NC001020046	NC001_02_DPHCF	Available	v1.0	NC001	2	46	NC001	2	Dhulabari Primary Health Care Facility	2022-03-27	1	1	1	1	14.4	Eligible	1	1	v1.0	2022-03-27	2	54	8	HYPOTHYRIODISM	6	THYRONORM	2	v1.1	2022-03-27	1	11:39:00	1	0	2	11:45:00	1	12:40:00	130228	235	C111	1	1	1
NC001020074	NC001_02_DPHCF	Available	v1.0	NC001	2	74	NC001	2	Dhulabari Primary Health Care Facility	2022-04-13	1	1	1	1	12.7	Eligible	1	1	v1.0	2022-04-13	2	43	8	Hypothyroidism	6	Thyronorm 25mg	1	v1.1	2022-04-13	1	09:03:00	1	0	2	09:10:00	1	10:05:00	130228	235	C111	1	1	1
NC001020099	NC001_02_DPHCF	Available	v1.0	NC001	2	99	NC001	2	Dhulabari Primary Health Care Facility	2022-04-21	1	1	1	1	12.7	Eligible	1	1	v1.0	2022-04-21	2	30	0		0		2	v1.1	2022-04-21	1	09:06:00	1	0	2	09:15:00	1	10:06:00	130228	235	C111	1	1	1
NC001020011	NC001_02_DPHCF	Available	v1.0	NC001	2	11	NC001	2	Dhulabari Primary Health Care Facility	2022-03-16	1	1	1	1	11.3	Eligible	1	1	v1.0	2022-03-16	2	52	2		1		2	v1.1	2022-03-16	1	11:45:00	1	0	2	11:50:00	1	12:55:00	130228	235	C111	1	1	1
NC001020023	NC001_02_DPHCF	Available	v1.0	NC001	2	23	NC001	2	Dhulabari Primary Health Care Facility	2022-03-17	1	1	1	1	11.2	Eligible	1	1	v1.0	2022-03-17	2	56	0		0		2	v1.1	2022-03-17	1	14:25:00	1	0	2	14:30:00	1	15:25:00	130228	235	C111	1	1	1
NC001020073	NC001_02_DPHCF	Available	v1.0	NC001	2	73	NC001	2	Dhulabari Primary Health Care Facility	2022-04-13	1	1	1	1	15.1	Eligible	1	1	v1.0	2022-04-13	1	26	0		0		1	v1.1	2022-04-13	1	08:34:00	1	0	2	08:45:00	1	09:45:00	130228	235	C111	1	1	1
NC001020032	NC001_02_DPHCF	Available	v1.0	NC001	2	32	NC001	2	Dhulabari Primary Health Care Facility	2022-03-22	1	1	1	1	12.1	Eligible	1	1	v1.0	2022-03-22	2	52	0		0		2	v1.1	2022-03-22	1	12:15:00	1	0	2	12:20:00	1	13:15:00	130228	235	C111	1	1	1
NC001020089	NC001_02_DPHCF	Available	v1.0	NC001	2	89	NC001	2	Dhulabari Primary Health Care Facility	2022-04-19	1	1	1	1	13.3	Eligible	1	1	v1.0	2022-04-19	2	67	1,2		1,3		1	v1.1	2022-04-19	1	08:48:00	1	0	2	08:55:00	1	09:50:00	130228	235	C111	1	1	1
NC001020049	NC001_02_DPHCF	Available	v1.0	NC001	2	49	NC001	2	Dhulabari Primary Health Care Facility	2022-03-27	1	1	1	1	11.6	Eligible	1	1	v1.0	2022-03-27	1	54	1		0		2	v1.1	2022-03-27	1	13:09:00	1	0	2	13:15:00	1	14:15:00	130228	235	C111	1	1	1
NC001020076	NC001_02_DPHCF	Available	v1.0	NC001	2	76	NC001	2	Dhulabari Primary Health Care Facility	2022-04-13	1	1	1	1	12.9	Eligible	1	1	v1.0	2022-04-13	1	62	2,5		1,2		2	v1.1	2022-04-13	1	09:56:00	1	0	2	10:05:00	1	10:56:00	130228	235	C111	1	1	1
NC001020024	NC001_02_DPHCF	Available	v1.0	NC001	2	24	NC001	2	Dhulabari Primary Health Care Facility	2022-03-17	1	1	1	1	14.4	Eligible	1	1	v1.0	2022-03-17	1	51	0		0		2	v1.1	2022-03-17	1	14:48:00	1	0	2	14:55:00	1	15:50:00	130228	235	C111	1	1	1
NC001020079	NC001_02_DPHCF	Available	v1.0	NC001	2	79	NC001	2	Dhulabari Primary Health Care Facility	2022-04-17	1	1	1	1	13.9	Eligible	1	1	v1.0	2022-04-17	1	59	0		0		2	v1.1	2022-04-17	1	12:13:00	1	0	2	12:20:00	1	13:15:00	130228	235	C111	1	1	1
NC001020045	NC001_02_DPHCF	Available	v1.0	NC001	2	45	NC001	2	Dhulabari Primary Health Care Facility	2022-03-24	1	1	1	1	10	Eligible	1	1	v1.0	2022-03-24	2	42	0		0		2
NC001020008	NC001_02_DPHCF	Available	v1.0	NC001	2	8	NC001	2	Dhulabari Primary Health Care Facility	2022-03-15	1	1	1	1	11	Eligible	1	1	v1.0	2022-03-15	2	56	2		1		2	v1.1	2022-03-15	1	13:17:00	1	0	2	13:25:00	1	14:15:00	130228	235	C111	1	1	1
NC001020030	NC001_02_DPHCF	Available	v1.0	NC001	2	30	NC001	2	Dhulabari Primary Health Care Facility	2022-03-21	1	1	1	1	13.6	Eligible	1	1	v1.0	2022-03-21	2	46	1,2		1,2,3		2	v1.1	2022-03-21	1	12:30:00	1	0	2	12:40:00	1	13:30:00	130228	235	C111	1	1	1
NC001020042	NC001_02_DPHCF	Available	v1.0	NC001	2	42	NC001	2	Dhulabari Primary Health Care Facility	2022-03-24	1	1	1	1	14.7	Eligible	1	1	v1.0	2022-03-24	1	45	0		0		2	v1.1	2022-03-24	1	10:45:00	1	0	2	10:50:00	1	11:45:00	130228	235	C111	1	1	1
NC001020053	NC001_02_DPHCF	Available	v1.0	NC001	2	53	NC001	2	Dhulabari Primary Health Care Facility	2022-03-28	1	1	1	1	12.9	Eligible	1	1	v1.0	2022-03-28	2	68	2		1		2	v1.1	2022-03-28	1	13:40:00	1	0	2	13:45:00	1	14:40:00	130228	TEST NOT PERFORMED	C111	1	0	1		TEST WAS NOT PERFORMED		0		TEST WAS NOT PERFORMED
NC001020066	NC001_02_DPHCF	Available	v1.0	NC001	2	66	NC001	2	Dhulabari Primary Health Care Facility	2022-04-10	1	1	1	1	14.1	Eligible	1	1	v1.0	2022-04-10	1	28	0		0		2	v1.1	2022-04-10	1	13:00:00	1	0	2	13:15:00	1	14:00:00	130228	235	C111	1	1	1
NC001020091	NC001_02_DPHCF	Available	v1.0	NC001	2	91	NC001	2	Dhulabari Primary Health Care Facility	2022-04-19	1	1	1	1	11.6	Eligible	1	1	v1.0	2022-04-19	2	75	0		0		2	v1.1	2022-04-19	1	10:01:00	1	0	2	10:10:00	1	11:01:00	130228	235	C111	1	1	1
NC001020097	NC001_02_DPHCF	Available	v1.0	NC001	2	97	NC001	2	Dhulabari Primary Health Care Facility	2022-04-20	1	1	1	1	14.8	Eligible	1	1	v1.0	2022-04-20	1	36	0		0		1	v1.1	2022-04-20	1	11:04:00	1	0	2	11:13:00	1	12:05:00	130228	235	C111	1	1	1
NC001020080	NC001_02_DPHCF	Available	v1.0	NC001	2	80	NC001	2	Dhulabari Primary Health Care Facility	2022-04-17	1	1	1	1	14.7	Eligible	1	1	v1.0	2022-04-17	1	68	0		0		2	v1.1	2022-04-17	1	12:49:00	1	0	2	12:55:00	1	13:50:00	130228	235	C111	1	1	1
NC001020004	NC001_02_DPHCF	Available	v1.0	NC001	2	4	NC001	2	Dhulabari Primary Health Care Facility	2022-03-10	1	1	1	1	11.2	Eligible	1	1	v1.0	2022-03-10	2	61	1		2,4		2	v1.1	2022-03-10	1	11:45:00	1	0	2	11:50:00	1	12:45:00	130228	235	C111	1	1	1
NC001020048	NC001_02_DPHCF	Available	v1.0	NC001	2	48	NC001	2	Dhulabari Primary Health Care Facility	2022-03-27	1	1	1	1	15.2	Eligible	1	1	v1.0	2022-03-27	1	63	2,5		1,2		2	v1.1	2022-03-27	1	12:38:00	1	0	2	12:45:00	1	13:35:00	130228	235	C111	1	1	1
NC001020033	NC001_02_DPHCF	Available	v1.0	NC001	2	33	NC001	2	Dhulabari Primary Health Care Facility	2022-03-22	1	1	1	1	12.7	Eligible	1	1	v1.0	2022-03-22	2	40	0		0		2	v1.1	2022-03-22	1	12:35:00	1	0	2	12:40:00	1	13:35:00	130228	235	C111	1	1	1
NC001020086	NC001_02_DPHCF	Available	v1.0	NC001	2	86	NC001	2	Dhulabari Primary Health Care Facility	2022-04-18	1	1	1	1	15.5	Eligible	1	1	v1.0	2022-04-18	1	55	1		3		2	v1.1	2022-04-18	1	11:48:00	1	0	2	11:55:00	1	12:50:00	130228	235	C111	1	1	1
NC001020051	NC001_02_DPHCF	Available	v1.0	NC001	2	51	NC001	2	Dhulabari Primary Health Care Facility	2022-03-28	1	1	1	1	11.6	Eligible	1	1	v1.0	2022-03-28	2	45	1		3		2	v1.1	2022-03-28	1	13:00:00	1	0	2	13:05:00	1	14:00:00	130228	TEST NOT PERFORMED	C111	1	0	1		TEST NOT PERFORMED		0		TEST NOT PERFORMED
NC001020017	NC001_02_DPHCF	Available	v1.0	NC001	2	17	NC001	2	Dhulabari Primary Health Care Facility	2022-03-17	1	1	1	1	15.9	Eligible	1	1	v1.0	2022-03-17	1	29	0		0		2	v1.1	2022-03-17	1	11:20:00	1	0	2	11:25:00	1	12:20:00	130228	235	C111	1	1	1
NC001020043	NC001_02_DPHCF	Available	v1.0	NC001	2	43	NC001	2	Dhulabari Primary Health Care Facility	2022-03-24	1	1	1	1	12.9	Eligible	1	1	v1.0	2022-03-24	1	82	1,2		1,3		1	v1.1	2022-03-24	1	11:20:00	1	0	2	11:30:00	1	12:15:00	130228	235	C111	1	1	1
NC001020020	NC001_02_DPHCF	Available	v1.0	NC001	2	20	NC001	2	Dhulabari Primary Health Care Facility	2022-03-17	1	1	1	1	11.2	Eligible	1	1	v1.0	2022-03-17	1	57	0		0		2	v1.1	2022-03-17	1	13:00:00	1	0	2	13:10:00	1	14:00:00	130228	235	C111	1	1	1
NC001020052	NC001_02_DPHCF	Available	v1.0	NC001	2	52	NC001	2	Dhulabari Primary Health Care Facility	2022-03-28	1	1	1	1	14.2	Eligible	1	1	v1.0	2022-03-28	1	49	2		1		2	v1.1	2022-03-28	1	13:19:00	1	0	2	13:25:00	1	14:20:00	130228	TEST NOT PERFORMED	C111	1	0	1		TEST NOT PERFORMED		0		TEST NOT PERFORMED
NC001020002	NC001_02_DPHCF	Available	v1.0	NC001	2	2	NC001	2	Dhulabari Primary Health Care Facility	2022-03-09	1	1	1	1	11.5	Eligible	1	1	v1.0	2022-03-09	2	60	1		3		1	v1.1	2022-03-09	1	12:40:00	1	0	2	12:45:00	1	13:10:00	130228	235	C111	1	1	1
NC001020098	NC001_02_DPHCF	Available	v1.0	NC001	2	98	NC001	2	Dhulabari Primary Health Care Facility	2022-04-20	1	1	1	1	14.4	Eligible	1	1	v1.0	2022-04-20	2	29	0		0		2	v1.1	2022-04-20	1	11:37:00	1	0	2	11:45:00	1	12:40:00	130228	235	C111	1	1	1
NC001020044	NC001_02_DPHCF	Available	v1.0	NC001	2	44	NC001	2	Dhulabari Primary Health Care Facility	2022-03-24	1	1	1	1	13.6	Eligible	1	1	v1.0	2022-03-24	1	58	2		1		2	v1.1	2022-03-24	1	11:47:00	1	0	2	11:55:00	1	12:45:00	130228	235	C111	1	1	1
NC001020084	NC001_02_DPHCF	Available	v1.0	NC001	2	84	NC001	2	Dhulabari Primary Health Care Facility	2022-04-18	1	1	1	1	15.8	Eligible	1	1	v1.0	2022-04-18	1	70	2		1		2	v1.1	2022-04-18	1	10:46:00	1	0	2	10:55:00	1	11:46:00	130228	235	C111	1	1	1
NC001020003	NC001_02_DPHCF	Available	v1.0	NC001	2	3	NC001	2	Dhulabari Primary Health Care Facility	2022-03-09	1	1	1	1	14.2	Eligible	1	1	v1.0	2022-03-09	1	58	1,2		1,2,3		2	v1.1	2022-03-09	1	13:30:00	1	0	2	13:35:00	1	14:30:00	130228	235	C111	1	1	1
NC001020047	NC001_02_DPHCF	Available	v1.0	NC001	2	47	NC001	2	Dhulabari Primary Health Care Facility	2022-03-27	1	1	1	1	15.4	Eligible	1	1	v1.0	2022-03-27	1	65	2		1		2	v1.1	2022-03-27	1	12:16:00	1	0	2	12:22:00	1	13:15:00	130228	235	C111	1	1	1
NC001020040	NC001_02_DPHCF	Available	v1.0	NC001	2	40	NC001	2	Dhulabari Primary Health Care Facility	2022-03-23	1	1	1	1	10.2	Eligible	1	1	v1.0	2022-03-23	2	26	0		0		2	v1.1	2022-03-23	1	13:25:00	1	0	2	13:30:00	1	14:25:00	130228	235	C111	1	1	1
NC001020010	NC001_02_DPHCF	Available	v1.0	NC001	2	10	NC001	2	Dhulabari Primary Health Care Facility	2022-03-15	1	1	1	1	13.1	Eligible	1	1	v1.0	2022-03-15	1	40	0		0		2	v1.1	2022-03-15	1	16:15:00	1	0	2	16:20:00	1	17:10:00	130228	235	C111	1	1	1
NC001020174	NC001_02_DPHCF	Available	v1.0	NC001	2	174	NC001	2	Dhulabari Primary Health Care Facility	2022-05-24	1	1	1	1	11.6	Eligible	1	1	v1.0	2022-05-24	2	32	0		0		2	v1.1	2022-05-24	1	11:34:00	1	0	2	11:45:00	1	12:35:00	130228	235	C111	1	1	1
NC001020154	NC001_02_DPHCF	Available	v1.0	NC001	2	154	NC001	2	Dhulabari Primary Health Care Facility	2022-05-09	1	1	1	1	11.6	Eligible	1	1	v1.0	2022-05-08	2	81	0		0		2	v1.1	2022-05-09	1	11:43:00	1	0	2	11:58:00	1	12:45:00	TEST NOT PERFORMED	235	C111	0	1	1	GLUCOSE DEVICE WAS NOT WORKING		0		TEST NOT PERFORMED
NC001020103	NC001_02_DPHCF	Available	v1.0	NC001	2	103	NC001	2	Dhulabari Primary Health Care Facility	2022-04-21	1	1	1	1	12.1	Eligible	1	1	v1.0	2022-04-21	2	54	1		3		2	v1.1	2022-04-21	1	10:54:00	1	0	2	11:05:00	1	11:55:00	130228	235	C111	1	1	1
NC001020142	NC001_02_DPHCF	Available	v1.0	NC001	2	142	NC001	2	Dhulabari Primary Health Care Facility	2022-05-06	1	1	1	1	12	Eligible	1	1	v1.0	2022-05-06	2	58	5		2		1	v1.1	2022-05-06	1	10:06:00	1	0	2	10:20:00	1	11:10:00	TEST NOT PERFORMED	235	C111	0	1	1	GLUCOSE DEVICE WAS NOT IN WORKING CONDITION		0		TEST NOT PERFORMED
NC001020157	NC001_02_DPHCF	Available	v1.0	NC001	2	157	NC001	2	Dhulabari Primary Health Care Facility	2022-05-17	1	1	1	1	15.3	Eligible	1	1	v1.0	2022-05-17	1	51	1,2		1,3		2	v1.1	2022-05-17	1	11:27:00	1	0	2	11:40:00	1	12:30:00	TEST NOT PERFORMED	235	C111	0	1	1	GLUCOSE DEVICE WAS NOT WORKING		0		TEST NOT PERFORMED
NC001020122	NC001_02_DPHCF	Available	v1.0	NC001	2	122	NC001	2	Dhulabari Primary Health Care Facility	2022-04-27	1	1	1	1	11.8	Eligible	1	1	v1.0	2022-04-27	1	73	1		3		2	v1.1	2022-04-27	1	10:59:00	1	0	2	11:15:00	1	12:00:00	130228	235	C111	1	1	1
NC001020102	NC001_02_DPHCF	Available	v1.0	NC001	2	102	NC001	2	Dhulabari Primary Health Care Facility	2022-04-21	1	1	1	1	13.3	Eligible	1	1	v1.0	2022-04-21	1	63	1		3		2	v1.1	2022-04-21	1	10:28:00	1	0	2	10:35:00	1	11:30:00	130228	235	C111	1	1	1
NC001020146	NC001_02_DPHCF	Available	v1.0	NC001	2	146	NC001	2	Dhulabari Primary Health Care Facility	2022-05-06	1	1	1	1	13.8	Eligible	1	1	v1.0	2022-05-06	2	60	1,2		1,3		2	v1.1	2022-05-06	1	11:50:00	1	0	2	12:05:00	1	12:50:00	TEST NOT PERFORMED	235	C111	0	1	1	GLUCOSE DEVICE NOT WORKING		0		TEST NOT PERFORMED
NC001020132	NC001_02_DPHCF	Available	v1.0	NC001	2	132	NC001	2	Dhulabari Primary Health Care Facility	2022-05-04	1	1	1	1	12.6	Eligible	1	1	v1.0	2022-05-04	2	78	2		1		2	v1.1	2022-05-04	1	13:28:00	1	0	2	13:35:00	1	14:30:00	TEST NOT PERFORMED	235	C111	0	1	1	Glucose device was not in working condition.		0		Glucose device was not in working condition.
NC001020106	NC001_02_DPHCF	Available	v1.0	NC001	2	106	NC001	2	Dhulabari Primary Health Care Facility	2022-04-24	1	1	1	1	18	Eligible	1	1	v1.0	2022-04-24	1	56	0		0		2	v1.1	2022-04-24	1	11:05:00	1	0	2	11:15:00	1	12:05:00	130228	235	C111	1	1	1
NC001020135	NC001_02_DPHCF	Available	v1.0	NC001	2	135	NC001	2	Dhulabari Primary Health Care Facility	2022-05-05	1	1	1	1	11.8	Eligible	1	1	v1.0	2022-05-05	2	56	0		0		1	v1.1	2022-05-05	1	09:10:00	1	0	2	09:20:00	1	10:10:00	TEST NOT PERFORMED	235	C111	0	1	1	Glucose device was not in working condition.		0		Glucose device was not in working condition.
NC001020113	NC001_02_DPHCF	Available	v1.0	NC001	2	113	NC001	2	Dhulabari Primary Health Care Facility	2022-04-25	1	1	1	1	11.8	Eligible	1	1	v1.0	2022-04-25	2	28	0		0		1	v1.1	2022-04-25	1	11:48:00	1	0	2	12:00:00	1	12:50:00	130228	235	C111	1	1	1
NC001020145	NC001_02_DPHCF	Available	v1.0	NC001	2	145	NC001	2	Dhulabari Primary Health Care Facility	2022-05-06	1	1	1	1	13.8	Eligible	1	1	v1.0	2022-05-06	2	59	2		1		2	v1.1	2022-05-06	1	11:25:00	1	0	2	11:38:00	1	12:25:00	TEST NOT PERFORMED	235	C111	0	1	1	GLUCOSE DEVICE NOT WORKING		0		TEST NOT PERFORMED
NC001020144	NC001_02_DPHCF	Available	v1.0	NC001	2	144	NC001	2	Dhulabari Primary Health Care Facility	2022-05-06	1	1	1	1	13.6	Eligible	1	1	v1.0	2022-05-06	2	33	0		0		2	v1.1	2022-05-06	1	11:02:00	1	0	2	11:12:00	1	12:05:00	TEST NOT PERFORMED	235	C111	0	1	1	GLUCOSE DEVICE NOT WORKING		0		TEST NOT PERFORMOD
NC001020150	NC001_02_DPHCF	Available	v1.0	NC001	2	150	NC001	2	Dhulabari Primary Health Care Facility	2022-05-08	1	1	1	1	13.9	Eligible	1	1	v1.0	2022-05-08	1	55	1,2,5		1,2,3,6	A-BLOCKERS	2	v1.1	2022-05-08	1	11:38:00	1	0	2	11:50:00	1	12:40:00	TEST NOT PERFORMED	235	C111	0	1	1	TEST NOT PERFORMED		0		Test not performed
NC001020124	NC001_02_DPHCF	Available	v1.0	NC001	2	124	NC001	2	Dhulabari Primary Health Care Facility	2022-04-28	1	1	1	1	15.1	Eligible	1	1	v1.0	2022-04-28	1	66	0		0		1	v1.1	2022-04-28	1	09:55:00	1	0	2	10:08:00	1	10:55:00	130228	235	C111	1	1	1
NC001020130	NC001_02_DPHCF	Available	v1.0	NC001	2	130	NC001	2	Dhulabari Primary Health Care Facility	2022-05-04	1	1	1	1	13.6	Eligible	1	1	v1.0	2022-05-04	2	45	2		1		2	v1.1	2022-05-04	1	12:42:00	1	0	2	12:55:00	1	13:45:00	TEST NOT PERFORMED.	235	C111	0	1	1	Glucose device was not in working condition.		0		Glucose device was not in working condition.
NC001020139	NC001_02_DPHCF	Available	v1.0	NC001	2	139	NC001	2	Dhulabari Primary Health Care Facility	2022-05-05	1	1	1	1	14.7	Eligible	1	1	v1.0	2022-05-05	1	55	2		1		2	v1.1	2022-05-05	1	11:00:00	1	0	2	11:15:00	1	12:00:00	TEST NOT PERFORMED	235	C111	0	1	1	Glucose device was not in working condition.		0		Glucose device was not in working condition.
NC001020158	NC001_02_DPHCF	Available	v1.0	NC001	2	158	NC001	2	Dhulabari Primary Health Care Facility	2022-05-17	1	1	1	1	12.6	Eligible	1	1	v1.0	2022-05-17	2	48	0		0		2	v1.1	2022-05-17	1	11:51:00	1	0	2	12:05:00	1	12:55:00	TEST NOT PERFORMED	235	C111	0	1	1	GLUCOSE DEVICE WAS NOT WORKING		0		TEST NOT PERFORMED
NC001020127	NC001_02_DPHCF	Available	v1.0	NC001	2	127	NC001	2	Dhulabari Primary Health Care Facility	2022-04-28	1	1	1	1	12.9	Eligible	1	1	v1.0	2022-04-28	1	64	0		0		2	v1.1	2022-04-28	1	11:50:00	1	0	2	12:05:00		12:55:00	TEST NOT DONE	235	C111	0	1	1	GLUCOSE DEVICE NOT WORKING		0		TEST NOT DONE
NC001020109	NC001_02_DPHCF	Available	v1.0	NC001	2	109	NC001	2	Dhulabari Primary Health Care Facility	2022-04-25	1	1	1	1	13.6	Eligible	1	1	v1.0	2022-04-25	1	44	0		0		2	v1.1	2022-04-25	1	10:05:00	1	0	2	10:20:00	1	11:05:00	130228	235	C111	1	1	1
NC001020164	NC001_02_DPHCF	Available	v1.0	NC001	2	164	NC001	2	Dhulabari Primary Health Care Facility	2022-05-18	1	1	1	1	12.3	Eligible	1	1	v1.0	2022-05-18	2	26	0		0		2	v1.1	2022-05-18	1	11:44:00	1	0	2	11:59:00	1	12:50:00	TEST NOT PERFORMED	235	C111	0	1	1	GLUCOSE DEVICE NOT WORKING		0		TEST NOT PERFORMED
NC001020149	NC001_02_DPHCF	Available	v1.0	NC001	2	149	NC001	2	Dhulabari Primary Health Care Facility	2022-05-08	1	1	1	1	11.7	Eligible	1	1	v1.0	2022-05-08	2	47	0		0		2	v1.1	2022-05-08	1	10:58:00	1	0	2	11:15:00	1	12:00:00	TEST NOT PERFORMED	235	C111	0	1	1	GLUCOSE DEVICE WAS NOT WORKING		0		TEST NOT PERFORMED
NC001020166	NC001_02_DPHCF	Available	v1.0	NC001	2	166	NC001	2	Dhulabari Primary Health Care Facility	2022-05-18	1	1	1	1	8.1	Eligible	1	1	v1.0	2022-05-18	2	46	0		0		2	v1.1	2022-05-18	1	12:38:00	1	0	2	12:50:00	1	13:40:00	TEST NOT PERFORMED	235	C111	0	1	1	GLUCOSE DEVICE NOT WORKING		0		TEST NOT PERFORMED
NC001020119	NC001_02_DPHCF	Available	v1.0	NC001	2	119	NC001	2	Dhulabari Primary Health Care Facility	2022-04-27	1	1	1	1	13	Eligible	1	1	v1.0	2022-04-27	2	45	5		0		2	v1.1	2022-04-27	1	09:45:00	1	0	2	09:58:00	1	10:45:00	130228	235	C111	1	1	1
NC001020170	NC001_02_DPHCF	Available	v1.0	NC001	2	170	NC001	2	Dhulabari Primary Health Care Facility	2022-05-19	1	1	1	1	12.8	Eligible	1	1	v1.0	2022-05-19	2	43	2		1		2	v1.1	2022-05-19	1	12:40:00	1	0	2	12:50:00	1	13:40:00	130228	235	C111	1	1	1
NC001020136	NC001_02_DPHCF	Available	v1.0	NC001	2	136	NC001	2	Dhulabari Primary Health Care Facility	2022-05-05	1	1	1	1	13.6	Eligible	1	1	v1.0	2022-05-05	1	80	2,5,8	BPH	1,2,6	Alpha blocker	2	v1.1	2022-05-05	1	09:44:00	1	0	2	09:55:00	1	10:45:00	TEST NOT PERFORMED.	235	C111	0	1	1	Glucose device was not in working condition.		0		Glucose device was not in working condition.
NC001020168	NC001_02_DPHCF	Available	v1.0	NC001	2	168	NC001	2	Dhulabari Primary Health Care Facility	2022-05-18	1	1	1	1	8	Eligible	1	1	v1.0	2022-05-18	2	50	2		1,6	LETROZOLE(HORMONE SUPPLEMENT)	2	v1.1	2022-05-18	1	14:07:00	1	0	2	14:20:00	1	15:10:00	TEST NOT PERFORMED	235	C111	0	1	1	GLUCOSE DEVICE NOT WORKING		0		TEST NOT PERFORMED
NC001020151	NC001_02_DPHCF	Available	v1.0	NC001	2	151	NC001	2	Dhulabari Primary Health Care Facility	2022-05-08	1	1	1	1	8.7	Eligible	1	1	v1.0	2022-05-08	2	30	0		0		2	v1.1	2022-05-08	1	12:06:00	1	0	2	12:15:00	1	13:10:00	TEST NOT PERFORMRED	235	C111	0	1	1	GLUCOSE DEVICE WASNOT WORKING		0		TEST NOT PERFORMED
NC001020143	NC001_02_DPHCF	Available	v1.0	NC001	2	143	NC001	2	Dhulabari Primary Health Care Facility	2022-05-06	1	1	1	1	13	Eligible	1	1	v1.0	2022-05-06	1	50	0		0		2	v1.1	2022-05-06	1	10:36:00	1	0	2	10:50:00	1	11:40:00	TEST NOT PERFORMED	235	C111	0	1	1	GLUCOSE DEVICE NOT WORKING		0		TEST NOT PERFORMED
NC001020153	NC001_02_DPHCF	Available	v1.0	NC001	2	153	NC001	2	Dhulabari Primary Health Care Facility	2022-05-09	1	1	1	1	17	Eligible	1	1	v1.0	2022-05-09	1	64	1,2		1,3		2	v1.1	2022-05-09	1	11:14:00	1	0	2	11:27:00	1	12:15:00	TEST NOT PERFROMED	235	C111	0	1	1	GLUCOSE DEVICE WAS NOT WORKING		0		TEST NOT PERFORMED
NC001020116	NC001_02_DPHCF	Available	v1.0	NC001	2	116	NC001	2	Dhulabari Primary Health Care Facility	2022-04-26	1	1	1	1	13	Eligible	1	1	v1.0	2022-04-26	2	49	2		1		2	v1.1	2022-04-26	1	11:40:00	1	0	2	11:50:00	1	12:40:00	130228	235	C111	1	1	1
NC001020172	NC001_02_DPHCF	Available	v1.0	NC001	2	172	NC001	2	Dhulabari Primary Health Care Facility	2022-05-19	1	1	1	1	14.3	Eligible	1	1	v1.0	2022-05-19	1	44	1,2		1,3		2	v1.1	2022-05-19	1	13:36:00	1	0	2	13:45:00	1	14:40:00	130228	235	C11	1	1	1
NC001020121	NC001_02_DPHCF	Available	v1.0	NC001	2	121	NC001	2	Dhulabari Primary Health Care Facility	2022-04-27	1	1	1	1	11.7	Eligible	1	1	v1.0	2022-04-27	2	34	0		0		2	v1.1	2022-04-27	1	10:33:00	1	0	2	10:45:00	1	11:35:00	130228	235	C111	1	1	1
NC001020165	NC001_02_DPHCF	Available	v1.0	NC001	2	165	NC001	2	Dhulabari Primary Health Care Facility	2022-05-18	1	1	1	1	12.4	Eligible	1	1	v1.0	2022-05-18	2	25	0		0		2	v1.1	2022-05-18	1	12:15:00	1	0	2	12:30:00	1	13:15:00	TEST NOT PERFORMED	235	C111	0	1	1	GLUCOSE DEVICE NOT WORKING		0		TEST NOT PERFORMED
NC001020161	NC001_02_DPHCF	Available	v1.0	NC001	2	161	NC001	2	Dhulabari Primary Health Care Facility	2022-05-17	1	1	1	1	11.6	Eligible	1	1	v1.0	2022-05-17	2	67	2,8	HYPOTHYROIDISM	1,6	THYROXINE	2	v1.1	2022-05-17	1	13:18:00	1	0	2	13:30:00	1	14:20:00	TEST NOT PERFORMED	235	C111	0	1	1	GLUCOSE DEVICE WAS NOT WORKING		0		TEST NOT PERFORMED
NC001020141	NC001_02_DPHCF	Available	v1.0	NC001	2	141	NC001	2	Dhulabari Primary Health Care Facility	2022-05-05	1	1	1	1	17.01	Eligible	1	1	v1.0	2022-05-05	1	61	1,2		1,4		2	v1.1	2022-05-05	1	11:45:00	1	0	2	11:55:00	1	12:45:00	TEST NOT PERFORMED	235	C11	0	1	1	Glucose device was not in working condition.		0		Glucose device was not in working condition.
NC001020131	NC001_02_DPHCF	Available	v1.0	NC001	2	131	NC001	2	Dhulabari Primary Health Care Facility	2022-05-04	1	1	1	1	12.2	Eligible	1	1	v1.0	2022-05-04	2	57	0		0		2	v1.1	2022-05-04	1	13:03:00	1	0	2	13:15:00	1	14:05:00	TEST NOT PERFORMED	235	C111	0	1	1	Glucose device was not in working condition.		0		Glucose device was not in working condition.
NC001020115	NC001_02_DPHCF	Available	v1.0	NC001	2	115	NC001	2	Dhulabari Primary Health Care Facility	2022-04-26	1	1	1	1	12	Eligible	1	1	v1.0	2022-04-26	1	72	1,2,3,5,7,8	BPH	1,2,3,4,6	URIMAX	1	v1.1	2022-04-26	1	10:55:00	1	0	2	11:05:00	1	12:00:00	130228	235	C111	1	1	1
NC001020134	NC001_02_DPHCF	Available	v1.0	NC001	2	134	NC001	2	Dhulabari Primary Health Care Facility	2022-05-04	1	1	1	1	11.4	Eligible	1	1	v1.0	2022-05-04	1	70	1,2,3,8	BPH	1,3,4		2	v1.1	2022-05-04	1	14:25:00	1	0	2	14:35:00	1	15:25:00	TEST NOT PERFORMED	235	C111	0	1	1	Glucose device was not in working condition.		0		Glucose device was not in working condition.
NC001020173	NC001_02_DPHCF	Available	v1.0	NC001	2	173	NC001	2	Dhulabari Primary Health Care Facility	2022-05-19	1	1	1	1	13.8	Eligible	1	1	v1.0	2022-05-19	2	48	0		0		2	v1.1	2022-05-19	1	14:01:00	1	0	2	14:13:00	1	15:05:00	130228	235	C111	1	1	1
NC001020183	NC001_02_DPHCF	Available	v1.0	NC001	2	183	NC001	2	Dhulabari Primary Health Care Facility	2022-05-26	1	1	1	1	15.5	Eligible	1	1	v1.0	2022-05-26	1	33	0		0		2	v1.1	2022-05-26	1	12:20:00	1	0	2	12:30:00	1	13:20:00	130228	235	C111	1	1	1
NC001020180	NC001_02_DPHCF	Available	v1.0	NC001	2	180	NC001	2	Dhulabari Primary Health Care Facility	2022-05-26	1	1	1	1	12.6	Eligible	1	1	v1.0	2022-05-26	2	60	0		0		2	v1.1	2022-05-26	1	11:01:00	1	0	2	11:15:00	1	12:05:00	130228	235	C111	1	1	1
NC001020179	NC001_02_DPHCF	Available	v1.0	NC001	2	179	NC001	2	Dhulabari Primary Health Care Facility	2022-05-26	1	1	1	1	12.8	Eligible	1	1	v1.0	2022-05-26	2	34	0		0		2	v1.1	2022-05-26	1	10:36:00	1	0	2	10:50:00	1	11:40:00	130228	235	C111	1	1	1
NC001020167	NC001_02_DPHCF	Available	v1.0	NC001	2	167	NC001	2	Dhulabari Primary Health Care Facility	2022-05-18	1	1	1	1	12.2	Eligible	1	1	v1.0	2022-05-18	1	81	1,2		1,3		2	v1.1	2022-05-18	1	13:26:00	1	0	2	13:35:00	1	14:30:00	TEST NOT PERFORMED	235	C111	0	1	1	GLUCOSE DEIVICE NOT WORKING		0		TEST NOT PERFORMED
NC001020147	NC001_02_DPHCF	Available	v1.0	NC001	2	147	NC001	2	Dhulabari Primary Health Care Facility	2022-05-08	1	1	1	1	12.4	Eligible	1	1	v1.0	2022-05-08	2	58	2,8	HYPOTHYROIDISM	1,6	THYROXINE	2	v1.1	2022-05-08	1	09:52:00	1	0	2	10:05:00	1	10:55:00	TEST NOT PERFORMED	235	C111	0	1	1	GLUCOSE DEVICE NOT WORKING		0		TEST NOT PERFORMED
NC001020125	NC001_02_DPHCF	Available	v1.0	NC001	2	125	NC001	2	Dhulabari Primary Health Care Facility	2022-04-28	1	1	1	1	12.5	Eligible	1	1	v1.0	2022-04-28	2	44	0		0		2	v1.1	2022-04-28	1	10:21:00	1	0	2	10:30:00	1	11:25:00	130228	235	C111	1	1	1
NC001020148	NC001_02_DPHCF	Available	v1.0	NC001	2	148	NC001	2	Dhulabari Primary Health Care Facility	2022-05-08	1	1	1	1	13.7	Eligible	1	1	v1.0	2022-05-08	2	47	0		0		2	v1.1	2022-05-08	1	10:27:00	1	0	2	10:40:00	1	11:30:00	TEST NOT PERFORMED	235	C111	0	1	1	Glucose device was not in working condition.		0		Glucose device was not in working condition.
NC001020181	NC001_02_DPHCF	Available	v1.0	NC001	2	181	NC001	2	Dhulabari Primary Health Care Facility	2022-05-26	1	1	1	1	15	Eligible	1	1	v1.0	2022-05-26	1	57	1		3		2	v1.1	2022-05-26	1	11:27:00	1	0	2	11:40:00	1	12:30:00	130228	235	C111	1	1	1
NC001020128	NC001_02_DPHCF	Available	v1.0	NC001	2	128	NC001	2	Dhulabari Primary Health Care Facility	2022-04-28	1	1	1	1	12.2	Eligible	1	1	v1.0	2022-04-28	2	56	0		0		2	v1.1	2022-04-28	1	12:26:00	1	0	2	12:37:00	1	13:28:00	130228	235	C111	0	1	1	TEST NOT PERFORMED		0		GLUCOSE DEVICE NOT WORKING
NC001020182	NC001_02_DPHCF	Available	v1.0	NC001	2	182	NC001	2	Dhulabari Primary Health Care Facility	2022-05-26	1	1	1	1	14	Eligible	1	1	v1.0	2022-05-26	1	56	2		1		2	v1.1	2022-05-26	1	11:55:00	1	0	2	12:07:00	1	12:58:00	130228	235	C111	1	1	1
NC001020156	NC001_02_DPHCF	Available	v1.0	NC001	2	156	NC001	2	Dhulabari Primary Health Care Facility	2022-05-09	1	1	1	1	16.3	Eligible	1	1	v1.0	2022-05-09	1	38	0		0		2	v1.1	2022-05-09	1	12:33:00	1	0	2	12:45:00	1	13:35:00	TEST PERFORMED	235	C111	0	1	1	GLUCOSE DEVICE WASNOT WORKING		0		TEST NOT PERFORMED
NC001020159	NC001_02_DPHCF	Available	v1.0	NC001	2	159	NC001	2	Dhulabari Primary Health Care Facility	2022-05-17	1	1	1	1	12.2	Eligible	1	1	v1.0	2022-05-17	2	53	2		1		2	v1.1	2022-05-17	1	12:17:00	1	0	2	12:30:00	1	13:20:00	TEST NOT PERFORMED	235	C111	0	1	1	GLUCOSE DEVICE NOT WORKING		0		TEST NOT PERFORMED
NC001020105	NC001_02_DPHCF	Available	v1.0	NC001	2	105	NC001	2	Dhulabari Primary Health Care Facility	2022-04-24	1	1	1	1	15.5	Eligible	1	1	v1.0	2022-04-24	1	34	8	NOT SPECIFIED	0		2	v1.1	2022-04-24	1	10:38:00	1	0	2	10:48:00	1	11:40:00	130228	235	C111	1	1	1
NC001020162	NC001_02_DPHCF	Available	v1.0	NC001	2	162	NC001	2	Dhulabari Primary Health Care Facility	2022-05-17	1	1	1	1	12	Eligible	1	1	v1.0	2022-05-17	1	32	0		0		2	v1.1	2022-05-17	1	13:42:00	1	0	2	13:55:00	1	14:45:00	TEST NOT PERFORMED	235	C111	0	1	1	GLUCOSE DEVICE NOT WORKING		0		TEST NOT PERFORMED
NC001020137	NC001_02_DPHCF	Available	v1.0	NC001	2	137	NC001	2	Dhulabari Primary Health Care Facility	2022-05-05	1	1	1	1	11.5	Eligible	1	1	v1.0	2022-05-05	2	20	0		0		1	v1.1	2022-05-05	1	10:15:00	1	0	2	10:30:00	1	11:15:00	test not performed	235	C111	0	1	1	Glucose device was not in working condition.		0		Glucose device was not in working condition.
NC001020107	NC001_02_DPHCF	Available	v1.0	NC001	2	107	NC001	2	Dhulabari Primary Health Care Facility	2022-04-24	1	1	1	1	12.8	Eligible	1	1	v1.0	2022-04-24	1	56	1,8	HYPOTHYROIDISM	3,6	THYROXINE 100 MG	2	v1.1	2022-04-24	1	11:35:00	1	0	2	11:45:00	1	12:35:00	130228	235	C111	1	1	1
NC001020152	NC001_02_DPHCF	Available	v1.0	NC001	2	152	NC001	2	Dhulabari Primary Health Care Facility	2022-05-09	1	1	1	1	15.5	Eligible	1	1	v1.0	2022-05-09	2	56	2		1		1	v1.1	2022-05-09	1	10:44:00	1	0	2	10:55:00	1	11:45:00	TEST NOT PERFORMED	235	C111	0	1	1	GLUCOSE DEVICE NOT WORKING		0		TEST NOT PERFORMED
NC001020175	NC001_02_DPHCF	Available	v1.0	NC001	2	175	NC001	2	Dhulabari Primary Health Care Facility	2022-05-24	1	1	1	1	13.1	Eligible	1	1	v1.0	2022-05-24	2	56	1		3		2	v1.1	2022-05-24	1	12:08:00	1	0	2	12:20:00	1	13:10:00	130228	235	C111	1	1	1
NC001020120	NC001_02_DPHCF	Available	v1.0	NC001	2	120	NC001	2	Dhulabari Primary Health Care Facility	2022-04-27	1	1	1	1	11.5	Eligible	1	1	v1.0	2022-04-27	2	38	0		0		2	v1.1	2022-04-27	1	10:10:00	1	0	2	10:20:00	1	11:10:00	130228	235	C111	1	1	1
NC001020104	NC001_02_DPHCF	Available	v1.0	NC001	2	104	NC001	2	Dhulabari Primary Health Care Facility	2022-04-24	1	1	1	1	12.6	Eligible	1	1	v1.0	2022-04-24	2	52	1		0		2	v1.1	2022-04-24	1	10:02:00	1	0	2	10:10:00	1	11:05:00	130228	235	C111	1	1	1
NC001020117	NC001_02_DPHCF	Available	v1.0	NC001	2	117	NC001	2	Dhulabari Primary Health Care Facility	2022-04-26	1	1	1	1	9.7	Eligible	1	1	v1.0	2022-04-26	2	54	8	HYPOTHYROIDISM	6	THYROXINE 25MCG	2	v1.1	2022-04-26	1	12:08:00	1	0	2	12:20:00	1	13:10:00	130228	235	C111	1	1	1
NC001020118	NC001_02_DPHCF	Available	v1.0	NC001	2	118	NC001	2	Dhulabari Primary Health Care Facility	2022-04-26	1	1	1	1	8.8	Eligible	1	1	v1.0	2022-04-26	2	38	0		0		2	v1.1	2022-04-26	1	12:36:00	1	0	2	12:48:00	1	13:48:00	130228	235	C111	1	1	1
NC001020169	NC001_02_DPHCF	Available	v1.0	NC001	2	169	NC001	2	Dhulabari Primary Health Care Facility	2022-05-18	1	1	1	1	11.1	Eligible	1	1	v1.0	2022-05-19	2	57	0		0		2	v1.1	2022-05-19	1	11:56:00	1	0	2	12:10:00	1	12:59:00	130228	235	C111	1	1	1
NC001020138	NC001_02_DPHCF	Available	v1.0	NC001	2	138	NC001	2	Dhulabari Primary Health Care Facility	2022-05-05	1	1	1	1	11	Eligible	1	1	v1.0	2022-05-05	2	22	0		0		2	v1.1	2022-05-05	1	10:38:00	1	0	2	10:50:00	1	11:40:00	TEST NOT PERFORMED	235	C111	0	1	1	Glucose device was not in working condition.		0		Glucose device was not in working condition.
NC001020112	NC001_02_DPHCF	Available	v1.0	NC001	2	112	NC001	2	Dhulabari Primary Health Care Facility	2022-04-25	1	1	1	1	11.6	Eligible	1	1	v1.0	2022-04-25	2	44	0		0		1	v1.1	2022-04-25	1	11:23:00	1	0	2	11:35:00	1	12:25:00	130228	235	C111	1	1	1
NC001020171	NC001_02_DPHCF	Available	v1.0	NC001	2	171	NC001	2	Dhulabari Primary Health Care Facility	2022-05-19	1	1	1	1	15.8	Eligible	1	1	v1.0	2022-05-19	2	66	1,2,5		1,2,3		2	v1.1	2022-05-19	1	13:07:00	1	0	2	13:20:00	1	14:10:00	130228	235	C111	1	1	1
NC001020111	NC001_02_DPHCF	Available	v1.0	NC001	2	111	NC001	2	Dhulabari Primary Health Care Facility	2022-04-25	1	1	1	1	12.8	Eligible	1	1	v1.0	2022-04-25	2	42	0		0		1	v1.1	2022-04-25	1	10:56:00	1	0	2	11:10:00	1	11:59:00	130228	235	C111	1	1	1
NC001020110	NC001_02_DPHCF	Available	v1.0	NC001	2	110	NC001	2	Dhulabari Primary Health Care Facility	2022-04-25	1	1	1	1	12.5	Eligible	1	1	v1.0	2022-04-25	2	35	0		0		2	v1.1	2022-04-25	1	10:30:00	1	0	2	10:40:00	1	11:30:00	130228	235	C111	1	1	1
NC001020155	NC001_02_DPHCF	Available	v1.0	NC001	2	155	NC001	2	Dhulabari Primary Health Care Facility	2022-05-09	1	1	1	1	11.2	Eligible	1	1	v1.0	2022-05-09	2	35	0		0		2	v1.1	2022-05-09	1	12:07:00	1	0	2	12:20:00	1	13:10:00	TEST NOT PERFORMED	235	C111	0	1	1	GLUCOSE DEVICE WAS NOTWORKING		0		TEST NOT PERFORMED
NC001020160	NC001_02_DPHCF	Available	v1.0	NC001	2	160	NC001	2	Dhulabari Primary Health Care Facility	2022-05-17	1	1	1	1	15.6	Eligible	1	1	v1.0	2022-05-17	2	51	0		0		2	v1.1	2022-05-17	1	12:51:00	1	0	2	13:05:00	1	13:55:00	TEST NOT PERFORMED	235	C111	0	1	1	GLUCOSE DEVICE WAS NOT WORKING		0		TEST NOT PERFORMED
NC001020133	NC001_02_DPHCF	Available	v1.0	NC001	2	133	NC001	2	Dhulabari Primary Health Care Facility	2022-05-04	1	1	1	1	9.3	Eligible	1	1	v1.0	2022-05-04	2	60	0		0		2	v1.1	2022-05-04	1	14:02:00	1	0	2	14:15:00	1	15:05:00	TEST NOT PERFORMED.	235	C111	0	1	1	Glucose device was not in working condition.		0		Glucose device was not in working condition.
NC001020163	NC001_02_DPHCF	Available	v1.0	NC001	2	163	NC001	2	Dhulabari Primary Health Care Facility	2022-05-17	1	1	1	1	12	Eligible	1	1	v1.0	2022-05-17	2	60	0		0		2	v1.1	2022-05-17	1	14:10:00	1	0	2	14:20:00	1	15:10:00	TEST NOT PERFORMED	235	C111	0	1	1	GLUCOSE DEVICE NOT WORKING		0		TEST NOT PERFORMED
NC001020114	NC001_02_DPHCF	Available	v1.0	NC001	2	114	NC001	2	Dhulabari Primary Health Care Facility	2022-04-26	1	1	1	1	12.5	Eligible	1	1	v1.0	2022-04-26	2	65	1,2,3,5		1,2,3,4		1	v1.1	2022-04-26	1	10:28:00	1	0	2	10:45:00	1	11:30:00	130228	235	C111	1	1	1
NC001020129	NC001_02_DPHCF	Available	v1.0	NC001	2	129	NC001	2	Dhulabari Primary Health Care Facility	2022-05-04	1	1	1	1	15.8	Eligible	1	1	v1.0	2022-05-04	1	27	0		0		2	v1.1	2022-05-04	1	12:03:00	1	0	2	12:15:00	1	13:05:00	TEST NOT PERFORMED	235	C111	0	1	1	Glucose device was not in working condition.		0		Glucose device was not in working condition.
NC001020126	NC001_02_DPHCF	Available	v1.0	NC001	2	126	NC001	2	Dhulabari Primary Health Care Facility	2022-04-28	1	1	1	1	9.5	Eligible	1	1	v1.0	2022-04-28	2	50	0		0		2	v1.1	2022-04-28	1	10:45:00	1	0	2	10:55:00	1	11:45:00	130228	235	C111	1	1	1
NC001020176	NC001_02_DPHCF	Available	v1.0	NC001	2	176	NC001	2	Dhulabari Primary Health Care Facility	2022-05-24	1	1	1	1	12.5	Eligible	1	1	v1.0	2022-05-24	2	22	0		0		2	v1.1	2022-05-24	1	12:47:00	1	0	2	12:55:00	1	13:45:00	130228	235	C111	1	1	1
NC001020101	NC001_02_DPHCF	Available	v1.0	NC001	2	101	NC001	2	Dhulabari Primary Health Care Facility	2022-04-21	1	1	1	1	11.1	Eligible	1	1	v1.0	2022-04-21	2	56	7		6	NOT SPECIFIED	2	v1.1	2022-04-21	1	10:01:00	1	0	2	10:10:00	1	11:05:00	130228	235	C111	1	1	1
NC001020108	NC001_02_DPHCF	Available	v1.0	NC001	2	108	NC001	2	Dhulabari Primary Health Care Facility	2022-04-24	1	1	1	1	12.2	Eligible	1	1	v1.0	2022-04-24	2	41	0		0		2	v1.1	2022-04-24	1	12:03:00	1	0	2	12:13:00	1	13:05:00	130228	235	C111	1	1	1
NC001020123	NC001_02_DPHCF	Available	v1.0	NC001	2	123	NC001	2	Dhulabari Primary Health Care Facility	2022-04-27	1	1	1	1	10.5	Eligible	1	1	v1.0	2022-04-27	2	67	1,2,5		1,2,3		2	v1.1	2022-04-27	1	11:23:00	1	0	2	11:35:00	1	12:35:00	130228	235	C111	1	1	1
NC001020140	NC001_02_DPHCF	Available	v1.0	NC001	2	140	NC001	2	Dhulabari Primary Health Care Facility	2022-05-05	1	1	1	1	14.1	Eligible	1	1	v1.0	2022-05-05	2	64	2		1		2	v1.1	2022-05-05	1	11:24:00	1	0	2	11:35:00	1	12:25:00	TEST NOT PERFORMED.	235	C111	0	1	1	Glucose device was not in working condition.		0		Glucose device was not in working condition.
NC001020178	NC001_02_DPHCF	Available	v1.0	NC001	2	178	NC001	2	Dhulabari Primary Health Care Facility	2022-05-24	1	1	1	1	13.3	Eligible	1	1	v1.0	2022-05-24	2	61	8	DEPRESSION	6	MIRTAZAPINE	2	v1.1	2022-05-24	1	13:37:00	1	0	2	13:50:00	1	14:40:00	130228	235	C111	1	1	1
NC001020177	NC001_02_DPHCF	Available	v1.0	NC001	2	177	NC001	2	Dhulabari Primary Health Care Facility	2022-05-24	1	1	1	1	10.5	Eligible	1	1	v1.0	2022-05-24	2	39	0		0		2	v1.1	2022-05-24	1	13:09:00	1	0	2	13:20:00	1	14:10:00	130228	235	C111	1	1	1
[truncated: 71 more columns]
